# Supplementary material for: Transcriptional changes induced by candidate malaria vaccines and correlation with protection against malaria in a human challenge model
Source: Vaccine. 2015 Sep 29;33(40):5321–31. doi: 10.1016/j.vaccine.2015.07.087 (PMC4582771; doi:10.1016/j.vaccine.2015.07.087)
Supplement: Supplementary file 1 [file mmc1.xls]

## Sheet: CSP subject details
Samples from eight subjects from the CSP study were analysed by gene expression array at the post-vaccination timepoint 28 days after the final vaccination (RRM+28 / MRR+28). The results of the fresh ex vivo IFN-γ ELISPOT assay performed at this timepoint during the clinical trial are shown.
Subject ID = subject identification number. SFC/106 PBMC = spot forming cells per million peripheral blood mononuclear cells
Subject ID	Regimen	Anti-CS antibody response	Ex vivo ELISPOT 3rd Vac + 28 (SFC/106 PBMC)	Protection against challenge
		(micrograms/ml)
312	RRM	22	6	Fully protected
320	RRM	30	51	Parasitaemia day 13.5
341	RRM	23	38	Parasitaemia day 12.5
342	RRM	50	8	Fully protected
332	MRR	98	75	Not challenged
333	MRR	5	28	Parasitaemia day 12.5
336	MRR	72	20	Not challenged
338	MRR	70	71	Parasitaemia day 12.5

## Sheet: CSP Study raw signals
This spreadsheet shows all the Raw data for the CSP array experiments. All samples from the timepoint 3rd Vac+28 days. CS=Cells stimulated with circumsporozoite peptides, U=unstimulated cells
TargetID	Gene Symbol	Gene description	Genbank	312 CS	312 U	320 CS	320 U	341 CS	341 U	342 CS	342 U	332 CS	332 U	333 CS	333 U	336 CS	336 U	338 CS	338 U
GI_5174460-S	HM74	putative chemokine receptor (HM74)	NM_006018.1	910.6	2441.2	909.6	326.8	456	139.3	1433.7	293	968	349.8	787	703	403.4	203.3	760	164.1
GI_22538815-S	CCL8	chemokine (C-C motif) ligand 8 (CCL8)	NM_005623.2	482.1	181.6	1417.4	1977.6	722.6	169.6	1109.2	615.7	7252.7	134.1	254	116.4	894.6	340.7	1663.5	202.9
GI_31377630-S	GBP5	guanylate binding protein 5 (GBP5)	NM_052942.2	2110.8	1065	1228	1039.4	872.5	245.6	2571.6	880.5	5106.2	446.5	837.9	430.9	977.2	550	902	277.6
GI_4504700-S	CXCL10	chemokine (C-X-C motif) ligand 10 (CXCL10)	NM_001565.1	1861.6	230.8	490.8	1240.2	569	176.8	780.3	606.8	3252.2	165.4	199.6	145.7	480.9	302.3	1180.2	195.6
GI_7710155-S	WARS	tryptophanyl-tRNA synthetase (WARS)	NM_004184.2	2903.9	1184.7	1764.3	1654.6	2321.5	635.5	2827.6	1369.6	7396.3	951.2	1405	938.8	2140.1	1445.5	2999.9	1194.1
GI_38455405-S	INDO	indoleamine-pyrrole 2,3 dioxygenase (INDO)	NM_002164.3	1594.3	2235.4	2894.5	1298.8	591.4	230.8	4490	1190.1	4209.2	446.4	639.9	286	620.5	334.5	380.3	173.3
GI_27894305-S	IL1B	interleukin 1, beta (IL1B)	NM_000576.2	5667.8	30795.5	18236.9	8331.1	11677	4087.6	19688.9	2908.3	9070.7	9474	19023.6	11987.3	4879.7	2223.9	2300.8	924.8
GI_21389370-S	MGC22805	hypothetical protein MGC22805 (MGC22805)	NM_144590.1	728	318.1	482.2	479.8	374.1	147	1066.3	427.7	1555	149.6	190.9	138.1	346.1	165.4	174	127.1
GI_40354203-S	CCL3L1	chemokine (C-C motif) ligand 3-like 1 (CCL3L1)	NM_021006.3	1510.6	7893.6	3870	1576.1	3568.4	1524	4557.2	975.3	2896.5	2196.2	4462.6	1250	1785	907.8	595.3	503.5
GI_21536300-I	STAT1	signal transducer and activator of transcription 1, 91kDa (STAT1), transcript variant beta	NM_139266.1	6121.4	2284.4	5276.1	4613.9	5462	952.1	5530.9	4118.9	7809.5	821.7	1967.1	1210.2	4094.8	3699	6307	1889
GI_21536300-A	STAT1	signal transducer and activator of transcription 1, 91kDa (STAT1), transcript variant beta	NM_139266.1	1789.9	821.5	1491.1	1189.1	878.2	249.8	1686.5	1161.6	1495.5	209.2	439.9	170.4	592.7	380.8	293.6	153.6
GI_4504698-S	INHBA	inhibin, beta A (activin A, activin AB alpha polypeptide) (INHBA)	NM_002192.1	436.6	2595.1	1003.9	474.1	746	237.9	1422.8	320.8	1045.4	538.2	786.4	547.6	486.8	373.8	768.7	291.8
GI_31543055-S	LILRA3	leukocyte immunoglobulin-like receptor, subfamily A (without TM domain), member 3 (LILRA3)	NM_006865.2	2460.1	7631.2	5532.8	2423	686.1	357.8	6736.9	2843.1	4533	2240.1	3745.3	2531.4	3095.4	1551.4	3600	1510.6
GI_41393560-S	LAP3	leucine aminopeptidase 3 (LAP3)	NM_015907.2	1709.5	603.2	1372.9	1068.9	1012.1	385	1276	983.9	2358.7	341.2	485.9	234.4	984	531.7	503.3	263.9
GI_4506842-S	CCL3	chemokine (C-C motif) ligand 3 (CCL3)	NM_002983.1	572.5	3510.7	1670	679.4	1676	631.9	1671.5	353.2	1039.8	659.1	1580.5	670.5	658	653.2	573.4	383.3
GI_21536299-I	STAT1	signal transducer and activator of transcription 1, 91kDa (STAT1), transcript variant alpha	NM_007315.2	3624.3	1256.8	2938.2	3074.4	3295.7	648.5	3169.2	2545.6	4467.3	597.5	1141.8	960.7	2539.7	2168.9	3865.2	1462.7
GI_26051239-S	TNFAIP2	tumor necrosis factor, alpha-induced protein 2 (TNFAIP2)	NM_006291.2	4908.3	2425.2	3211.9	2199	2443.4	1012.7	3982.2	1945.3	5906	1629.8	2281.6	1520.7	2142	1735.4	1639.3	919.5
GI_22538799-S	CCL13	chemokine (C-C motif) ligand 13 (CCL13)	NM_005408.2	562.8	162.5	345.5	590.2	548.2	237.2	320.4	719.4	1366.5	200	151.1	126	715	480.8	1173.8	249.1
GI_27894329-S	IL1A	interleukin 1, alpha (IL1A)	NM_000575.3	248.5	3962.4	1350.6	357.4	502.9	210.9	1998.6	162.6	323.2	425.5	1083.8	403.3	191.4	136.3	130.6	117.8
GI_9910225-S	FN5	FN5 protein (FN5)	NM_020179.1	1300	467.8	442.2	466.6	703.2	277.3	810.8	665.5	1685.7	325.5	425.1	316.9	586.6	396.7	912.2	418.2
GI_4504720-S	IRF1	interferon regulatory factor 1 (IRF1)	NM_002198.1	5672.5	2550.3	3386.9	3497.2	4412.1	1299.5	4093.1	2700	6272.9	1687.7	2309.4	2028.2	2968.6	2557	4196.8	2030.2
GI_25777641-S	KCNMB1	potassium large conductance calcium-activated channel, subfamily M, beta member 1 (KCNMB1)	NM_004137.2	640	653	527.5	365.8	364.4	173.8	660.7	340.2	627.2	307.2	440.8	269.3	324.2	222.3	370.5	185.9
GI_4503938-S	GBP1	guanylate binding protein 1, interferon-inducible, 67kDa (GBP1)	NM_002053.1	531.5	289	518.1	410.8	255.5	138.6	517	245.9	561	148.8	181	107.1	243.6	142.4	129.2	111.8
GI_13435401-S	CCL7	chemokine (C-C motif) ligand 7 (CCL7)	NM_006273.2	4531.3	1229.4	3831.3	4409	5310.1	2248.3	2558	2041.1	13047.6	3643.5	5468	3727	7303	5019.4	6922.3	3359.9
GI_13027798-S	MMP1	matrix metalloproteinase 1 (interstitial collagenase) (MMP1)	NM_002421.2	165.3	925.6	2659.4	289	300.3	189.3	3319.8	232.7	640.2	1126.6	844.3	375.3	355.7	193	141.1	117.7
GI_12707565-S	DUSP5	dual specificity phosphatase 5 (DUSP5)	NM_004419.2	1767.4	1824.3	1624.1	1098.3	1000	511.2	2188.2	1155.1	1293.2	591.8	875.5	469.3	600.1	411.8	410	265.1
GI_38146097-S	SPP1	secreted phosphoprotein 1 (osteopontin, bone sialoprotein I, early T-lymphocyte activation 1) (SPP1)	NM_000582.2	733.3	1208.6	1658.6	630.6	305.7	280	1391.7	384.9	352.5	279.3	374.9	153.9	436.7	203.3	172	149.7
GI_36951095-S	FPR1	formyl peptide receptor 1 (FPR1)	NM_002029.3	2194.7	1392.2	885.5	508.4	282.3	251.1	444.4	264.5	1019.5	746	2097.7	1218.4	876.7	489.8	527.1	257.9
GI_4506264-S	PTGS2	prostaglandin-endoperoxide synthase 2 (prostaglandin G/H synthase and cyclooxygenase) (PTGS2)	NM_000963.1	370.2	9244.3	2429.3	298.9	297	161.9	4357.2	158.6	511.5	612.7	1284.8	389	210.8	135.6	126	128.4
GI_34147320-S	IFI35	interferon-induced protein 35 (IFI35)	NM_005533.2	1453.4	536.3	1355.7	1328.5	1315.1	513.2	1159.1	1379.4	2142.9	537	647.4	509.7	975.9	801.1	1515.2	719.3
GI_31543930-S	VAMP5	vesicle-associated membrane protein 5 (myobrevin) (VAMP5)	NM_006634.2	1417	528.4	813.1	787.1	623.5	408.6	1029.5	766.1	1615	428.2	442.8	169.3	640.5	348.7	201.9	157.4
GI_31377633-S	GBP4	guanylate binding protein 4 (GBP4)	NM_052941.2	1547.8	928.5	1187.9	952.2	929.9	381.5	778.7	479.5	1721.7	343.5	467.6	263.9	514.7	368.6	420.9	248.7
GI_4826991-S	SCO2	SCO cytochrome oxidase deficient homolog 2 (yeast) (SCO2), nuclear gene encoding mitochondrial protein	NM_005138.1	2911	1053.4	1708.1	1266.4	1321.8	603.2	1875.9	1624.5	3507.6	953.8	1757.9	1654.6	2092.9	1844.4	3432.3	1735.7
GI_9951924-S	CA12	carbonic anhydrase XII (CA12)	NM_001218.2	213.6	2290.6	1034.6	240.1	313	168.9	1846.3	210.9	624.3	888.4	1292.6	903.1	416.8	192.4	215.7	167.2
GI_21614506-A	CISH	cytokine inducible SH2-containing protein (CISH), transcript variant 2	NM_145071.1	946.2	415.9	714.1	449.6	559.3	282.4	623.1	384.4	377.8	286.8	331.4	166.6	252.2	155.9	148	131.2
GI_15451843-I	ADAM19	a disintegrin and metalloproteinase domain 19 (meltrin beta) (ADAM19), transcript variant 2	NM_033274.1	1512.4	1015.1	1890	1082.1	908.6	475.3	2646.2	1191.1	1366.1	778.8	725.9	717.5	741.4	638.5	690	603.7
GI_23111022-S	SNX10	sorting nexin 10 (SNX10)	NM_013322.2	2149.7	1253.3	1445.2	1284.3	1889.8	671.8	2141.4	1414.7	3446.8	942.8	1159.5	870.2	1528.2	1241	2309.1	1056.7
GI_7669488-S	ECGF1	endothelial cell growth factor 1 (platelet-derived) (ECGF1)	NM_001953.2	23701	14672.9	15648.1	12234.9	10568	5604.1	16470.5	14939.4	17676.2	7975.9	11697.1	7388.2	10145.7	7975.1	8234.4	4850
GI_10835186-S	SOD2	superoxide dismutase 2, mitochondrial (SOD2)	NM_000636.1	5757.9	10886.2	6676.4	4246.8	3798.9	2042.5	8604	4437.7	7247.6	3790.2	6484.7	4003.3	3686.7	2867.1	3414.7	2316.9
GI_20070269-S	G0S2	putative lymphocyte G0/G1 switch gene (G0S2)	NM_015714.2	828.8	5463.7	1019.7	328.5	348	218	1952.3	209.5	867.7	930.6	2247.2	1423.8	224.7	175	353.7	225
GI_12669906-S	FACL2	fatty-acid-Coenzyme A ligase, long-chain 2 (FACL2)	NM_021122.2	1091	1304.9	956.8	790.5	1141	445.8	940	554.5	1292.7	521.5	973.5	588.5	608.1	617.5	435	291.7
GI_21361190-S	FCGR2B	Fc fragment of IgG, low affinity IIb, receptor for (CD32) (FCGR2B)	NM_004001.2	1154.4	716.8	876.9	575.9	292	206.5	706.3	361.3	812.6	404.7	805.2	623.7	377.9	311.5	771.5	287.9
GI_14574570-S	BCL2A1	BCL2-related protein A1 (BCL2A1)	NM_004049.2	1132.7	2457	1315.3	627.6	665	445.8	1394.6	449	647.2	656.8	1118.5	325.7	411	250.4	148	160.7
GI_27894318-A	IL1RN	interleukin 1 receptor antagonist (IL1RN), transcript variant 1	NM_173842.1	3559.8	12781.5	6656.7	1589.2	6099.6	2718.1	7216.8	1436.2	3418.2	3715.1	4258.4	2877.2	2055.4	1263.7	2433.3	2511.9
GI_22035654-A	APOL2	apolipoprotein L, 2 (APOL2), transcript variant alpha	NM_030882.2	536.8	298.7	432.6	440	400.9	214.8	483.6	342.9	917.9	308	497.6	477.1	393.4	476.9	825.1	491.7
GI_8051619-A	LIMK2	LIM domain kinase 2 (LIMK2), transcript variant 2a	NM_005569.2	558.6	593.2	573.6	382.4	419.8	255.2	915.5	306.8	1466.8	357.4	494.3	446.2	453.4	337.1	499.5	315
GI_10863876-S	PLSCR1	phospholipid scramblase 1 (PLSCR1)	NM_021105.1	553.8	664.5	532.2	373.7	384.3	196.3	487.3	309.2	381.9	224.5	351.4	233.2	234.8	244.5	301.6	183.2
GI_31542979-S	IFIT4	interferon-induced protein with tetratricopeptide repeats 4 (IFIT4)	NM_001549.2	386.3	254.3	917	807.9	241.2	151.3	622.9	993.6	790.9	149.2	175.9	123.6	292	189	205	121.6
GI_4506844-S	CCL4	chemokine (C-C motif) ligand 4 (CCL4)	NM_002984.1	2543.9	5176.5	4264.6	2387.9	3300.7	1432.4	4296.5	1737.7	3166.1	2225	2894.4	1764.9	2533.5	1969.8	1916	1500.7
GI_32895366-I	LIR9	leukocyte Ig-like receptor 9 (LIR9), transcript variant 1	NM_021250.2	679.9	668.4	808.8	531.1	316.5	206.8	896.8	559.9	1186.3	470.4	517.2	496.4	488.1	401.3	1479.7	515.8
GI_15147247-S	EPSTI1	epithelial stromal interaction 1 (breast) (EPSTI1)	NM_033255.1	2034.7	1183.1	2884.4	2168.2	1387	542.2	1982.7	1771.1	2846.2	526.9	552.7	487.2	1230.4	964.7	1734.4	549.1
GI_4507232-S	SOCS1	suppressor of cytokine signaling 1 (SOCS1)	NM_003745.1	516.7	451.1	543.4	416.3	495.7	240.2	521.6	301.3	1028.1	348.9	486.4	376.7	451.4	346.8	536.7	273.6
GI_22095339-S	KCNJ2	potassium inwardly-rectifying channel, subfamily J, member 2 (KCNJ2)	NM_000891.2	369.6	355.2	312.9	246.7	279.5	176	365.8	202.5	649.2	166	201.6	164.1	267.9	187.8	271.1	149.6
GI_29029609-A	P2RY6	pyrimidinergic receptor P2Y, G-protein coupled, 6 (P2RY6), transcript variant 1	NM_176797.1	558.7	376.2	529	488.9	484.7	265.5	646.1	530.6	1007.1	285.1	454.1	300.1	433.5	290.9	583.8	270.5
GI_38157980-A	UBE2L6	ubiquitin-conjugating enzyme E2L 6 (UBE2L6), transcript variant 1	NM_004223.3	704.7	444.2	680.5	630.6	465.5	272.1	572.3	556.8	645.5	244.1	367.2	191.3	328.8	257.9	213.2	151.2
GI_4506788-S	SAT	spermidine/spermine N1-acetyltransferase (SAT)	NM_002970.1	7200	9842.7	5744.1	3849.2	3527.2	1881.9	7779.6	3305.9	5166.5	3280.1	4515.2	3147.5	2389.2	2305	1851.8	1236.4
GI_24797159-S	TAP1	transporter 1, ATP-binding cassette, sub-family B (MDR/TAP) (TAP1)	NM_000593.4	5997.1	3466.3	4491.3	4372.7	4531.9	1646.8	4231.9	3385.9	6106.5	2246.8	2903.3	2558.3	3425.3	3042.3	5190.8	2703.8
GI_13899296-S	BAL	B aggressive lymphoma gene (BAL)	NM_031458.1	1074.5	808.4	1126.7	795	631.2	277.3	940.1	638.2	674.4	278.8	382.4	217.3	311.1	311.3	265.3	179.7
GI_23510443-S	TNFSF13B	tumor necrosis factor (ligand) superfamily, member 13b (TNFSF13B)	NM_006573.3	811.1	392.4	696.1	625.7	406.5	237.9	577.8	643.3	626.9	236.2	188.3	134.6	308.1	309.5	280.4	181
GI_41327692-S	C20orf24	chromosome 20 open reading frame 24 (C20orf24), transcript variant 1	NM_018840.2	4278.1	1814.2	1976.5	2278.5	3772.4	2230.2	2056.9	2870.2	3313.7	1902	2588.3	1337.5	2150.1	1720.3	1163.6	1250.9
GI_16554595-A	IER3	immediate early response 3 (IER3), transcript variant short	NM_003897.2	6529.5	12746.1	7691.1	3924.1	3735.5	3003.5	9053.6	2724.3	2828.4	3897.2	6586.8	1749.2	1899.4	1123.3	405.8	343.9
GI_18104977-S	PTPN1	protein tyrosine phosphatase, non-receptor type 1 (PTPN1)	NM_002827.2	2816.9	2446.5	1978.9	1498.9	1204.4	806.9	1857.5	1159.8	1012.8	689.6	1136.7	525.8	593.7	405.4	275.2	261.1
GI_4505038-S	LTBR	lymphotoxin beta receptor (TNFR superfamily, member 3) (LTBR)	NM_002342.1	1217.8	559	559.6	404.9	457.3	299.6	748.6	645.7	663	421.3	655.7	355.1	347.9	293.9	225.4	229.5
GI_24797073-S	HLA-DPA1	major histocompatibility complex, class II, DP alpha 1 (HLA-DPA1)	NM_033554.2	10812.9	6310.9	6841.3	7434.7	8013	3721.4	8076.7	8844.4	11154.8	4461	3987.4	3026	5772.7	5254.1	6848.4	4310.3
GI_5729827-S	FLN29	FLN29 gene product (FLN29)	NM_006700.1	1761.4	952.1	1418.6	1213.1	1092.5	663	1587.9	1437.8	1191.4	687.7	684.1	319.7	583	465.8	311.6	283.7
GI_21618337-A	STAT3	signal transducer and activator of transcription 3 (acute-phase response factor) (STAT3), transcript variant 2	NM_003150.2	2907.3	2141	2222.8	1853	1433.9	921.1	2097.9	1361.2	1383	1292.2	1585	516.1	895.4	513.5	271.2	316.9
GI_22202618-A	CTSL	cathepsin L (CTSL), transcript variant 2	NM_145918.1	12121.5	8281.7	6207	5670.5	7360.9	3918.7	8984.2	6263.9	12596.6	6754.1	6734.4	5921	8087.8	8024	6139.7	4161.8
GI_21361562-S	SLC7A7	solute carrier family 7 (cationic amino acid transporter, y+ system), member 7 (SLC7A7)	NM_003982.2	1593.5	2871.5	1890.6	842	844	500.6	1882.7	1198.8	1998	1407.3	1960.2	1328.4	1221.6	913.8	867	642.3
GI_34335274-A	P2RX7	purinergic receptor P2X, ligand-gated ion channel, 7 (P2RX7), transcript variant 2	NM_177427.2	895.4	485.6	436.6	477.8	455.3	244.9	628.1	431.9	994.7	242	284.3	197.6	412.1	333.9	187	203.2
GI_17978496-A	CDKN1A	cyclin-dependent kinase inhibitor 1A (p21, Cip1) (CDKN1A), transcript variant 1	NM_000389.2	5651.2	5322.3	4926.1	3776.6	8386.9	3859.5	6445.8	3711.7	6385.9	3247.7	4414	4044	3931	2929	4703.5	3041.9
GI_20149554-S	SERPINB1	serine (or cysteine) proteinase inhibitor, clade B (ovalbumin), member 1 (SERPINB1)	NM_030666.2	864	1346.3	1033.3	626.4	700.6	406	1108.5	556.2	795.9	647	775.8	457.8	446.4	439.7	360.4	336.2
GI_24850110-S	PSTPIP2	proline-serine-threonine phosphatase interacting protein 2 (PSTPIP2)	NM_024430.2	563.5	384.2	451.3	449.5	569.8	293	441.4	360.8	743.1	274.9	321.5	227.9	390	317	378.4	182.4
GI_37549959-S	LOC375459	similar to Proteasome activator complex subunit 2 (Proteasome activator 28-beta subunit) (PA28beta) (PA28b) (Activator of multicatalytic protease subunit 2) (11S regulator complex beta subunit) (REG-beta) (LOC375459)	XM_351625.1	2911.1	1981.1	2592.6	2007.3	1248.7	962.8	2900.9	2090.4	1657.2	582.2	1058.1	197.6	694.3	337.8	159	158.5
GI_4759075-S	CCL20	chemokine (C-C motif) ligand 20 (CCL20)	NM_004591.1	329.7	4699.8	1275.1	248.7	243.1	164.8	1723.9	148	223.1	495.5	2198.3	1208.5	225.6	163.3	135	123.8
GI_9966838-S	GPR84	G protein-coupled receptor 84 (GPR84)	NM_020370.1	545.1	649.4	392.8	269.7	360.2	237.1	506.9	247.7	345.4	338.2	549.2	359.8	260.3	186.1	175.9	162.8
GI_23943857-S	SNX8	sorting nexin 8 (SNX8)	NM_013321.1	1039.9	481.6	523.6	512.4	728.7	425.9	560.9	681.5	907.5	557.2	641.3	402.3	556.1	452.7	513.2	408.6
GI_38638697-S	KIAA1199	KIAA1199 protein (KIAA1199)	NM_018689.1	249	494.2	410.5	293.6	161.2	131.7	939.3	264.9	1381.4	341.2	268.3	241.5	408.2	282.7	224.8	132.7
GI_21361767-S	GLUL	glutamate-ammonia ligase (glutamine synthase) (GLUL)	NM_002065.3	13375	6731.4	5823.3	5131.2	9425.1	5922.8	8171	9017	12777.5	7425.9	7875.2	6299.8	8368.2	8191.2	11133	6611.8
GI_8922276-S	FLJ10199	hypothetical protein FLJ10199 (FLJ10199)	NM_018022.1	3048.4	2131.8	1526.6	990.4	838.4	735.7	2191	1374.7	1288.7	1160	1415.5	1008.1	768.2	698.4	744.2	483.2
GI_37694066-A	NMES1	normal mucosa of esophagus specific 1 (NMES1), transcript variant 1	NM_197955.1	7099.7	12898.8	9040.4	5637.2	9277.2	4184.3	9014.8	5457.7	7199.2	5566.4	9874.4	7609.4	5239	4999.8	7090.8	4617.1
GI_10835070-S	CD74	CD74 antigen (invariant polypeptide of major histocompatibility complex, class II antigen-associated) (CD74)	NM_004355.1	17170.8	6685.3	12083	12374	8326.6	4986.7	13652.1	12544.4	10077.6	5015.2	5508.3	2261	4454.3	3832.8	2019.4	2324.5
GI_4503558-S	EMP1	epithelial membrane protein 1 (EMP1)	NM_001423.1	1421	530.4	702.5	784.4	1052.5	677.5	548.3	679.9	590.2	365.9	548.6	315.6	434.9	515.9	323.5	253.3
GI_18426974-S	HLA-DQA1	major histocompatibility complex, class II, DQ alpha 1 (HLA-DQA1)	NM_002122.2	4299.8	2862.8	159.2	158.1	151	140.8	4759.9	5002.5	5614.7	2163.8	2049	1354.2	2664.9	1959	3259.4	2217.4
GI_5730074-S	FGL2	fibrinogen-like 2 (FGL2)	NM_006682.1	744.4	262.6	415.9	407.4	294	204.3	588.8	682.4	922.4	189.3	200.1	155.3	311.9	224.2	330.3	196.5
GI_4505862-S	PLAU	plasminogen activator, urokinase (PLAU)	NM_002658.1	2827.8	2179.9	1714.2	1178.7	2073.3	1104.2	1984	1145.6	1922.9	1961.1	3208.3	2334.2	1856.7	1403.5	1391.6	808
GI_19913427-S	ATP6V1B2	ATPase, H+ transporting, lysosomal 56/58kDa, V1 subunit B, isoform 2 (ATP6V1B2)	NM_001693.2	5945.2	2796.4	3007.1	3106	5680.6	3548.9	3823.7	4112.5	4386.6	2231.2	3061.9	1896	2857.4	2571	1979.5	1613.3
GI_30474872-A	RASSF4	Ras association (RalGDS/AF-6) domain family 4 (RASSF4), transcript variant 2	NM_178145.1	1264.7	997.5	931.2	615.9	549.6	339.6	1215.2	845.4	914.5	588.4	540.9	482.5	490.7	525.8	809.1	582.2
GI_23110931-A	PSMB9	proteasome (prosome, macropain) subunit, beta type, 9 (large multifunctional protease 2) (PSMB9), transcript variant 2	NM_148954.1	5846.4	3017.8	4847.3	4860.2	3602.2	1717.2	3713.8	3972.6	6219.6	2256.4	3134.9	2733.4	3592.2	3266.3	4607.8	2747
GI_33946335-S	ID2	inhibitor of DNA binding 2, dominant negative helix-loop-helix protein (ID2)	NM_002166.4	1216.1	847.9	1069.8	948.4	752	462.8	793.1	539.5	658.3	562.8	578.1	410.1	513.4	660.8	548.2	389
GI_8922698-S	CN2	cytosolic nonspecific dipeptidase (EC 3.4.13.18) (CN2)	NM_018235.1	938.5	551.1	548.3	552.2	351.6	237.1	502.8	465.8	547.4	296.5	462.4	226.8	320.2	241.2	171.7	169.5
GI_32483414-S	GZMB	granzyme B (granzyme 2, cytotoxic T-lymphocyte-associated serine esterase 1) (GZMB)	NM_004131.3	940.2	666.5	1618.1	1227.6	901.5	454.5	1719.3	931.6	976	697.5	698.5	438	655	575.7	341.9	275.1
GI_34222091-S	IFIT2	interferon-induced protein with tetratricopeptide repeats 2 (IFIT2)	NM_001547.3	598.7	302.4	723	764.7	343.5	208.8	413.9	779.9	786.2	229.2	281.6	267.8	348.5	299.2	636.2	355.7
GI_45439321-S	PPIF	peptidylprolyl isomerase F (cyclophilin F) (PPIF), nuclear gene encoding mitochondrial protein	NM_005729.3	1830.9	3063.2	1878.6	1016.8	1720.7	1143	1884.9	1016	897.5	1599.7	2869.7	1204	920.1	706.6	262.9	334.8
GI_7706149-A	MSCP	mitochondrial solute carrier protein (MSCP)	NM_016612.1	1437.8	4158.2	1415.6	574.2	473.8	322.8	1798.2	377.4	642.2	1059.6	1800.9	728.7	413.4	309.3	173.1	184.8
GI_4758431-S	GGTLA1	gamma-glutamyltransferase-like activity 1 (GGTLA1)	NM_004121.1	192.4	283.2	293.1	154	137.8	113.4	231.1	125.2	260	152.5	144.7	107.7	104.4	103.9	144.7	99.7
GI_21361197-S	SERPINA1	serine (or cysteine) proteinase inhibitor, clade A (alpha-1 antiproteinase, antitrypsin), member 1 (SERPINA1)	NM_000295.2	1452.5	4291.7	1988	994.9	776.4	382.9	2893	1040.3	1460.5	1335.4	2456.3	1816.7	716.1	496.6	580.2	513.8
GI_22538463-S	PSMB2	proteasome (prosome, macropain) subunit, beta type, 2 (PSMB2)	NM_002794.3	1620.2	818.6	873.7	1045.3	1295.9	674	1015.4	1147.6	1334.5	835.5	1122.6	650.6	884.6	739.4	498.9	581.6
GI_4503412-S	DTR	diphtheria toxin receptor (heparin-binding epidermal growth factor-like growth factor) (DTR)	NM_001945.1	645.4	1000.3	633.9	482.5	832.3	458.6	802.5	322.3	403	559.3	750.4	378.6	327.9	222.1	252.3	212.5
GI_8922813-S	FLJ11000	hypothetical protein FLJ11000 (FLJ11000)	NM_018295.1	1186.6	892.6	948.8	806.1	520.4	351.8	815.2	622.7	897.5	457.1	780	490.1	606.7	428.6	452.7	329.9
GI_22538812-S	CCL2	chemokine (C-C motif) ligand 2 (CCL2)	NM_002982.2	11530	5135.8	6668.2	8107.3	8546.9	4088	3516.7	3163.3	12168.5	5404.9	8651	6789	9616.4	8431.8	5694.4	3762.4
GI_11995467-S	IFITM3	interferon induced transmembrane protein 3 (1-8U) (IFITM3)	NM_021034.1	2786.9	2073.3	4101	3342.2	2909.9	1475.8	2784.5	3429.1	2240.4	1095.3	1566.1	1086.7	2067.2	1744.6	1805.5	1250.5
GI_20336758-S	H1F0	H1 histone family, member 0 (H1F0)	NM_005318.2	1282	765.6	717.7	649.9	809.1	528.9	725.5	887.9	747.6	560.3	1173.8	756	543.2	374.8	395.6	302.6
GI_25952110-S	TNF	tumor necrosis factor (TNF superfamily, member 2) (TNF)	NM_000594.2	744.8	794.2	638.4	524.7	1233.1	551	759.5	440.7	994.2	473.4	572.2	533.5	630	595.5	784.6	501.5
GI_29029571-A	CD86	CD86 antigen (CD28 antigen ligand 2, B7-2 antigen) (CD86), transcript variant 1	NM_175862.2	1219.9	778.4	788.8	553.9	421.1	295.7	708.3	480.4	718.8	630.6	807.5	681	487.5	359.3	401.8	303.9
GI_28178862-S	OSM	oncostatin M (OSM)	NM_020530.3	1080.6	3498.5	897.9	507	777.7	429.9	1653.2	417.8	744.6	1737.3	3018.4	2705.4	901.3	660.3	449.5	317.9
GI_4758813-S	NMI	N-myc (and STAT) interactor (NMI)	NM_004688.1	947	499.4	639.3	765.3	716.5	343.5	515.8	482.4	700.4	331.7	464.7	440.6	442.9	583	565.5	331.2
GI_23110938-A	PSMA3	proteasome (prosome, macropain) subunit, alpha type, 3 (PSMA3), transcript variant 2	NM_152132.1	1419.2	798.8	919.6	952.9	1383.3	798.7	881.5	1063.8	958.3	555.8	780.1	407.7	633.9	654.4	359.9	342.6
GI_15208661-S	TRIM22	tripartite motif-containing 22 (TRIM22)	NM_006074.2	1183.8	875.3	1267.4	1185	1018.4	535.8	831.2	657.9	801.5	437.6	561.3	395.6	505.6	539.8	541.3	363.6
GI_11038661-S	C1QB	complement component 1, q subcomponent, beta polypeptide (C1QB)	NM_000491.2	518.8	270.5	252	246.3	208.3	140.7	334.7	346	429.2	167	189.5	146.9	223.1	180	272.1	183.7
GI_30410791-S	PSME2	proteasome (prosome, macropain) activator subunit 2 (PA28 beta) (PSME2)	NM_002818.2	803.1	1278.7	1244.7	572.6	226.8	490.8	1069	591.7	257.5	196.3	212.5	118.3	162.1	111.2	103.2	117.6
GI_4557668-S	IL4R	interleukin 4 receptor (IL4R)	NM_000418.1	5233.1	3737.9	4534.5	3450	4057.1	2292.6	3805	2534.5	4431.1	3173.8	3911.5	3641.7	2518.6	2404.6	3738.5	2728
GI_23821022-A	IL4I1	interleukin 4 induced 1 (IL4I1), transcript variant 1	NM_152899.1	5851.8	4322.8	5265.1	3661.7	2899.7	1882.7	6339.4	5596.9	5692.4	2884	2474.2	2535.5	4019.1	3666.8	5908.7	4186.7
GI_24430164-A	PMP22	peripheral myelin protein 22 (PMP22), transcript variant 3	NM_153322.1	2922.7	2408.4	1657.8	1030.6	1336	761.9	1768.9	1242.9	1674.6	2209	2244.7	1673.8	1678.4	1446.6	1217.6	716.7
GI_22538429-A	CTSB	cathepsin B (CTSB), transcript variant 1	NM_001908.2	16362.4	6713.3	7166.7	6356.8	5013.9	4903.1	6637.8	9138.2	8683.7	4854.3	5542.4	1764	4363.6	2667	1674.5	1494.7
GI_4758343-S	FCER1G	Fc fragment of IgE, high affinity I, receptor for; gamma polypeptide (FCER1G)	NM_004106.1	7737.3	7347.9	4295.2	3267.1	4305.9	2660.2	6566.3	4539.8	4638.3	2897.6	3757.5	2515.4	2230.9	1712.6	1212.5	1041.2
GI_5803059-S	LILRB3	leukocyte immunoglobulin-like receptor, subfamily B (with TM and ITIM domains), member 3 (LILRB3)	NM_006864.1	5499.2	3052.2	2183.8	1848.6	2403	1187.8	3199.8	2477.4	4511.3	2244.7	2405.3	1973.9	2303.7	1987.5	2687.3	1841.8
GI_13376997-S	FES	feline sarcoma oncogene (FES)	NM_002005.2	695.9	394	295.9	255.5	346.5	215.4	492.8	326.6	463.4	374.4	375.7	211.7	195.5	198.1	150	151.7
GI_5031910-S	LILRB2	leukocyte immunoglobulin-like receptor, subfamily B (with TM and ITIM domains), member 2 (LILRB2)	NM_005874.1	8061.9	5745.7	5044.8	3765.2	3357.6	1880.3	5991.4	4488.9	6154.5	3422.9	5073.9	4152.7	3663.7	3361.7	5065.5	3382.8
GI_40786401-S	LOC374395	similar to RIKEN cDNA 1810059G22 (LOC374395)	NM_199337.1	1463.4	835.3	849.3	870.9	985.3	602.1	764.5	911.8	1020.7	684.9	813.3	441.2	650	520.1	372.9	380
GI_42822885-S	HSPA6	heat shock 70kDa protein 6 (HSP70B') (HSPA6)	NM_002155.3	1578.7	1763	1502	690.1	428.2	300.9	1090.7	528.1	592.6	502.5	781.7	407.7	282.7	274.4	228.3	174
GI_34335278-A	PSMB8	proteasome (prosome, macropain) subunit, beta type, 8 (large multifunctional protease 7) (PSMB8), transcript variant 2	NM_148919.2	3342.7	1465.2	1993.7	2215.6	2207.7	1305.9	1797.4	2199.2	2469	1592.6	1777.7	997.6	1658.7	1403.1	779.6	756
GI_13699869-S	MTHFD2	methylene tetrahydrofolate dehydrogenase (NAD+ dependent), methenyltetrahydrofolate cyclohydrolase (MTHFD2), nuclear gene encoding mitochondrial protein	NM_006636.2	833.6	513.2	557.8	531.1	693	394.9	491.4	462.1	758.8	328.9	450	391.8	412	486.9	606.2	382.9
GI_5902089-S	SLC2A3	solute carrier family 2 (facilitated glucose transporter), member 3 (SLC2A3)	NM_006931.1	7595.8	10562.6	7199	4263.7	1985	1161.7	6874.8	2677.8	5166	5760.9	6663.2	4657.2	3098.6	2390.5	2224.3	1956.8
GI_19923769-S	HLX1	H2.0-like homeo box 1 (Drosophila) (HLX1)	NM_021958.2	1421.2	1175.4	917.6	699.7	1273.8	623.3	1389.5	815.4	1185.6	690.2	923.4	754.4	686.1	587.4	781	551.8
GI_32171176-S	C6orf49	chromosome 6 open reading frame 49 (C6orf49)	NM_013397.3	3472.7	1700	1852.6	2402.2	3090.8	1925.7	1727.2	2830.4	2707.4	2075.5	2772.3	1448.5	2297.5	1621.3	1010.3	1151.5
GI_15451908-A	CASP4	caspase 4, apoptosis-related cysteine protease (CASP4), transcript variant alpha	NM_001225.2	2478.8	1789.3	1836.6	1819.8	1938.4	808.7	2125.2	1371.9	3011.4	1302.1	1811.9	1580	1633.9	1578.5	1788.3	1341.1
GI_8923400-S	RAB20	RAB20, member RAS oncogene family (RAB20)	NM_017817.1	1936.4	1282.5	971.2	955.5	1006.6	586.1	1464	1230.5	1517.5	777.6	771.8	518.6	690.3	561.9	627.5	548.9
GI_23238195-S	IL2RB	interleukin 2 receptor, beta (IL2RB)	NM_000878.2	3193.9	2170	2418	2180.4	1611.6	831.5	2787.2	1993.8	1643.1	1246.1	1747.7	1037	1115.9	988.9	443.9	528.9
GI_12597624-S	ATF5	activating transcription factor 5 (ATF5)	NM_012068.2	3456.7	1699.3	2605.2	2085.5	1585	1093	2918.9	2308.5	3293.7	2091.8	2412.4	2571.4	2150.1	1973.8	3152.3	1985.8
GI_13027797-S	MMP14	matrix metalloproteinase 14 (membrane-inserted) (MMP14)	NM_004995.2	616.2	2689.2	1274.1	521.8	548.1	398.8	1334.5	431.7	588.6	584.8	844.9	483	385.5	287.7	241.8	193.5
GI_4503298-S	BHLHB2	basic helix-loop-helix domain containing, class B, 2 (BHLHB2)	NM_003670.1	3728.7	3529.9	3120.4	2143.6	1808.6	918.2	3497.7	1715.1	2250.8	1743.9	2226.2	1656.6	1236.8	982.7	1344.3	981.9
GI_26787973-S	HSPA1A	heat shock 70kDa protein 1A (HSPA1A)	NM_005345.4	2517.1	2022.1	1637.1	1137.1	1173.3	837.6	1363.1	1221.6	1561	852	769.3	418.8	872.8	665.2	654.6	533.9
GI_20070128-S	PTAFR	platelet-activating factor receptor (PTAFR)	NM_000952.2	1928.2	1436.7	1381.8	1008.1	975.1	801.4	1722.8	1471.9	1358.2	759.4	1104.7	424.8	799.8	431.8	329.2	300.9
GI_40255024-S	RIPK2	receptor-interacting serine-threonine kinase 2 (RIPK2)	NM_003821.4	451.5	828.1	376.5	288.5	242.9	172.6	451.4	246	350	215.8	288.5	193.3	182.5	175.5	169.6	139.3
GI_26051230-I	LACTB	lactamase, beta (LACTB), nuclear gene encoding mitochondrial protein, transcript variant 1	NM_032857.2	1656.8	1114.3	806.3	614.2	706.9	505.9	895.2	802.2	787.1	499.7	753.3	513.3	571.4	460.9	336.8	314.4
GI_7662409-S	KIAA0963	KIAA0963 protein (KIAA0963)	NM_014963.1	1265.1	721.4	705.2	857.9	1014.7	334.2	918.4	491.6	587.1	539.1	531.1	327.7	323.8	332.6	165.6	167.2
GI_4557748-S	MHC2TA	MHC class II transactivator (MHC2TA)	NM_000246.1	464.9	264.5	288.8	326.7	298	174.4	386.4	286.3	494.5	230.7	223	213.2	223.5	211.7	340.7	251
GI_4557378-S	SERPING1	serine (or cysteine) proteinase inhibitor, clade G (C1 inhibitor), member 1, (angioedema, hereditary) (SERPING1)	NM_000062.1	369.2	256.1	453.3	306.7	216.3	172.1	434.3	276.2	477.6	176.3	189.9	165.5	201.9	168.7	174.6	159
GI_15208659-S	SSA1	Sjogren syndrome antigen A1 (52kDa, ribonucleoprotein autoantigen SS-A/Ro) (SSA1)	NM_003141.2	831.2	380.8	523	570.2	655.4	317.9	536.9	576	802.4	317.6	455.3	359.8	467.4	343.8	411.5	307.6
GI_20149593-S	HSPCB	heat shock 90kDa protein 1, beta (HSPCB)	NM_007355.2	3769.9	1844.6	2170.5	2330.5	3363.7	1924.7	2035.8	2743.4	2360.1	1533.6	2079.5	1147.5	1327.7	1146.2	877.4	894.7
GI_8051633-S	RARRES3	retinoic acid receptor responder (tazarotene induced) 3 (RARRES3)	NM_004585.2	1824.9	1035.2	1243.9	1615.5	999.9	734.5	1087.9	1351.1	2322.3	1030.4	1327.8	765.2	1114.8	835.6	474.1	474.5
GI_38455384-S	LAMP3	lysosomal-associated membrane protein 3 (LAMP3)	NM_014398.2	1059.8	1014.6	1480.9	1025.6	526.4	361.1	1806.8	1121.5	463.4	432.7	332.9	199.5	325.7	264.7	230.9	184.9
GI_7108342-S	DUSP1	dual specificity phosphatase 1 (DUSP1)	NM_004417.2	1573.2	3514.7	1824	959.3	1181	642.8	2352.3	920.5	1224.4	1188.4	1824.7	1209.1	908.4	768.3	381.3	405.3
GI_24308286-S	C9orf88	chromosome 9 open reading frame 88 (C9orf88)	NM_022833.1	1753.1	1460.4	1198.6	872.3	1419.1	771	1162.1	775.8	624.1	746.8	973.2	663.5	608.2	462.2	496.5	448.7
GI_42794761-S	GK	glycerol kinase (GK), transcript variant 2	NM_000167.3	809.9	1044.9	523.8	408.8	694.4	400.4	882.1	518.2	858.8	557	753.2	755.6	447.4	376	485.3	344.7
GI_8051576-A	ABCG1	ATP-binding cassette, sub-family G (WHITE), member 1 (ABCG1), transcript variant 2	NM_016818.1	720.7	1101.8	595	336.9	548.9	302.4	1074.6	442.7	528.7	671.4	945.7	955.1	428.7	342.8	365.7	254.3
GI_7019452-S	DNAJD1	DnaJ (Hsp40) homolog, subfamily D, member 1 (DNAJD1)	NM_013238.1	851.7	542.9	495.2	486.5	551.5	304.9	396	397.7	558.7	388.3	539	383.2	306.7	349.2	419.8	327.9
GI_35493905-S	RIN2	Ras and Rab interactor 2 (RIN2)	NM_018993.2	1236.4	784	760.9	558.7	509.2	384.9	747.5	703.1	830.4	510	499.2	545.8	529.2	642.9	893.9	636.8
GI_4557416-S	CD14	CD14 antigen (CD14)	NM_000591.1	9559.6	6217.8	5074.7	3711.6	2213.6	2499	4560.9	3461.8	1107	3827.8	5116.2	571.8	1500	899.4	139.5	186.3
GI_7657006-S	DAPP1	dual adaptor of phosphotyrosine and 3-phosphoinositides (DAPP1)	NM_014395.1	999.3	691.5	827.3	714	546.7	369	685.8	544.1	728.4	511.6	576.3	381.9	345.1	460.9	291.1	275.5
GI_11496985-S	C1QR1	complement component 1, q subcomponent, receptor 1 (C1QR1)	NM_012072.2	3772.4	5723.1	2945.2	1803.1	2003.9	1295.2	3505.2	726.3	2411.5	3401.9	4635.5	5168.6	2034.8	1792.5	1290	711.2
GI_4505878-S	PLEK	pleckstrin (PLEK)	NM_002664.1	2782.3	1240	1365.1	1384.2	1832.9	1227.8	1538.4	1663.1	2599.1	889	1143.6	832.8	1150.1	910.9	1127.4	864.3
GI_19718777-A	SEMA6B	sema domain, transmembrane domain (TM), and cytoplasmic domain, (semaphorin) 6B (SEMA6B), transcript variant SEMA6B.1	NM_020241.2	889.4	519.8	408.9	336.7	633.6	366.4	535.4	366.3	249.1	303.5	375.6	252.8	183.7	163.5	136	136.6
GI_37655179-S	DUSP3	dual specificity phosphatase 3 (vaccinia virus phosphatase VH1-related) (DUSP3)	NM_004090.2	3012.5	1696.9	1619.3	1314.7	854.3	591.6	1458.3	1306.5	2324.6	1540.3	1692	1528.2	1236.2	1221.9	1681.8	1163
GI_19923571-S	SLAMF7	SLAM family member 7 (SLAMF7)	NM_021181.3	1017.5	749.9	893.6	845.8	945.2	406.9	899.3	663	1732.9	583.2	693.8	640	819	940.4	993	752.8
GI_4557802-S	NPC1	Niemann-Pick disease, type C1 (NPC1)	NM_000271.1	1976.4	1226.5	1060.3	942.6	979.8	678.9	1149.8	867.4	1034.7	699.9	840.9	623.3	623	663.1	472.8	413.1
GI_4505186-S	CXCL9	chemokine (C-X-C motif) ligand 9 (CXCL9)	NM_002416.1	386.3	170.6	223.3	216.1	174.9	130.5	231.3	143.9	630.1	119.4	134.9	118.1	141.2	105.9	119.1	114
GI_16751832-S	COP	CARD only protein (COP)	NM_052889.1	2465.4	2255.4	2110	1586.8	1402	937.8	2523	1559.1	2457.9	1272	1675.1	1683.6	1361.6	1629.3	1858.3	1383.9
GI_21361309-S	IFI44	interferon-induced protein 44 (IFI44)	NM_006417.2	386.9	414.7	971.3	687.5	465.2	313.9	552.5	709.8	366.7	228.1	222.5	177.4	229.2	230.5	253.4	161.8
GI_22749220-S	SPRED1	sprouty-related, EVH1 domain containing 1 (SPRED1)	NM_152594.1	1352.3	315.6	549.9	702.2	1815.5	1088.5	729.1	1011.6	791.4	486	510.2	469	685.5	649.1	1370.9	870
GI_33667037-S	STX11	syntaxin 11 (STX11)	NM_003764.2	1075.6	943.3	711.2	584.8	645.2	438.8	968.9	671.1	730.7	383.8	500.1	337.7	390.7	330.2	253.3	232.9
GI_26787975-S	IL13RA1	interleukin 13 receptor, alpha 1 (IL13RA1)	NM_001560.2	1101.2	542.4	535.1	531.2	619.5	396.4	551.1	762.5	503.1	327.5	482.8	309.1	319.3	316.8	291.6	259.5
GI_4809285-A	IRF7	interferon regulatory factor 7 (IRF7), transcript variant c	NM_004030.1	2585.6	2403.4	3461.6	2268	1828.3	774.5	2440	1937.8	2676	1270.6	1605	1641.4	1340.4	1362.4	2127.8	1519.5
GI_34147321-S	SMPDL3A	sphingomyelin phosphodiesterase, acid-like 3A (SMPDL3A)	NM_006714.2	417.7	1193.9	466.7	230.3	207.1	162.1	496.2	243.9	266.2	385.8	402.6	208.4	225.2	163.2	113.9	116.5
GI_8051578-S	AK3	adenylate kinase 3 (AK3)	NM_013410.1	389.6	508.7	421.3	291.7	174	139.8	307.6	180	301.2	206.4	405.8	288	198.9	201.2	193.2	154.8
GI_4504154-S	CXCL2	chemokine (C-X-C motif) ligand 2 (CXCL2)	NM_002089.1	718.4	3063	511.6	279.5	610.3	297.3	1085.4	276.1	509.2	708.2	1497.9	1092.8	195.8	246.7	265.1	206.2
GI_31543654-S	SSB	Sjogren syndrome antigen B (autoantigen La) (SSB)	NM_003142.2	1084.9	636	889.7	893.7	650.5	474	505.2	533.1	638.4	469.6	689.7	501.6	458.8	633.6	442	341.1
GI_7382491-S	LCP2	lymphocyte cytosolic protein 2 (SH2 domain containing leukocyte protein of 76kDa) (LCP2)	NM_005565.2	1042.5	1238.2	933.4	762.1	573.4	368.8	1008.1	530.2	577.7	404	559.6	303.9	346.7	316.4	284.1	238.4
GI_27886567-S	MDA5	melanoma differentiation associated protein-5 (MDA5)	NM_022168.2	1257.8	690.4	1112.1	1054.1	998.8	508.6	1025.5	921.3	967.2	446.9	530.7	466.4	518.3	525.7	652.7	430.4
GI_33946273-A	PRDM1	PR domain containing 1, with ZNF domain (PRDM1), transcript variant 2	NM_182907.1	818.7	723.2	653.5	490.6	483	370	721.4	470.9	530.2	370	405.1	292	342	334.6	235.4	178.1
GI_20336193-S	FURIN	furin (paired basic amino acid cleaving enzyme) (FURIN)	NM_002569.2	1342.5	1235.4	797.6	566.8	745.3	487	1036.9	563.2	483.3	436.3	569.6	335.4	299.8	241	186.4	204.3
GI_15559204-S	SLAMF9	SLAM family member 9 (SLAMF9)	NM_033438.1	912.6	2412.1	1104.3	323.3	173	155.5	1248.2	250.7	708.8	1031.7	580.7	519	343.3	224.2	310.9	194
GI_7661597-S	DNAPTP6	DNA polymerase-transactivated protein 6 (DNAPTP6)	NM_015535.1	788.5	434	589.3	525.9	488.2	323.1	603.2	608.4	471	320	432.1	354.1	383.3	407.8	432.5	302.5
GI_42659113-S	LOC401528	hypothetical gene supported by BC032955 (LOC401528)	XM_379642.1	422.1	682	1010.8	510.4	226.1	182.6	962.8	478.6	484.2	589.9	424.8	296.2	303	263.1	269.2	191.1
GI_19913411-A	MVP	major vault protein (MVP), transcript variant 2	NM_005115.3	1845.9	1247.2	1498.5	1128	729.9	658.6	1327.7	939	586.1	717.2	792.1	185	466.3	354.3	124.1	137
GI_19718758-A	FER1L3	fer-1-like 3, myoferlin (C. elegans) (FER1L3), transcript variant 2	NM_133337.1	938	426.1	497.4	394	609.3	500.1	643.5	466.3	709.2	243	333.5	218.5	301.4	270.5	214.3	199.5
GI_38683798-S	ANKRD13	ankyrin repeat domain 13 (ANKRD13)	NM_033121.1	1544.7	1077.1	1068.6	1004.1	977.4	561.1	881.4	840.5	946.9	636	899.2	586	543.7	584.4	481.5	398.5
GI_31543079-S	RNF149	ring finger protein 149 (RNF149)	NM_173647.2	3455.3	2319.4	2517	2184	2933	1545.9	2464.5	1787.6	3023.6	2103.3	2665.3	2831.2	2138.1	2249.9	2467.3	1952.9
GI_38149990-I	SNRPB	small nuclear ribonucleoprotein polypeptides B and B1 (SNRPB), transcript variant 2	NM_003091.3	1877.1	1069.9	1107.3	1277	1679.1	825.2	1072.2	1412	1362	996.7	1363.2	862.5	921.6	723.9	564.5	703.8
GI_34147537-S	SDSL	serine dehydratase-like (SDSL)	NM_138432.2	1023.3	564.9	398.9	318.6	367.4	246.9	465.5	463.1	767.3	496.8	592.5	515.2	689	548.4	651.6	471.4
GI_33386698-S	TMSL1	thymosin-like 1 (TMSL1)	NM_182792.1	2064.8	1489.2	1573.8	2028.1	2587.8	1132.6	891.6	1001.1	1340.8	977.5	1606.3	1223.9	1074.6	2175.3	1437.6	1084.4
GI_7019520-S	SART2	squamous cell carcinoma antigen recognized by T cells 2 (SART2)	NM_013352.1	2232.6	1655.9	1204.4	933.9	1414.5	784.8	1764.1	1207.9	1352.1	1127.7	1273.9	1178.1	926.2	877.6	992	619.3
GI_16418033-S	CG018	hypothetical gene CG018 (CG018)	NM_052818.1	1500.5	1153.3	1175.1	1206.7	1279.2	641.1	1256.3	943.4	1239.5	877.7	873.2	920.9	730.6	886.6	1201.1	887.8
GI_38455397-S	NKIR	NK inhibitory receptor precursor (NKIR)	NM_139018.2	725.4	382	375.2	301	301.2	217.5	407.6	434.8	548.8	362.9	334	283.2	353.6	288.8	478.3	306.2
GI_40316919-S	LOC223082	zinc finger/RING finger 2 (LOC223082)	NM_147128.3	654.5	438.9	470.7	486.1	638.4	331	548.7	408.3	533.4	268.9	335.9	301	297.5	317.8	350.9	272.6
GI_31543400-S	PIM1	pim-1 oncogene (PIM1)	NM_002648.2	1434.5	746.8	878.5	981.8	1511.9	604.9	1004.3	850.7	1315	606.9	700.8	488.6	734.9	654	581	487
GI_29729665-S	KIAA1268	KIAA1268 protein (KIAA1268)	XM_291055.1	1392.1	1018.6	1279.4	1014.9	709	363.8	974.4	777.4	1295.1	512.5	666	561.8	553.8	518.1	659.4	410.9
GI_42764686-A	DUSP6	dual specificity phosphatase 6 (DUSP6), transcript variant 2	NM_022652.2	579.5	385.9	423.4	423.8	512.8	334.5	337.3	264.4	407.7	298.6	425.7	353.2	252	431	380	281.6
GI_34452689-S	RGS16	regulator of G-protein signalling 16 (RGS16)	NM_002928.2	260.8	247.6	319.3	259.6	382.2	230.6	337.3	224.9	443.4	325.6	311.1	246.3	223.3	150.7	175.2	165.7
GI_10835170-S	IFNG	interferon, gamma (IFNG)	NM_000619.1	257.6	248.4	256.4	201.3	199.2	151.2	387.5	166.3	459.7	154.5	200.7	153.7	158.9	138.8	183.7	124.6
GI_8924245-S	SNFT	Jun dimerization protein p21SNFT (SNFT)	NM_018664.1	289.9	253	290.6	229	258.5	189.9	266.5	196.8	400.4	215.8	202.2	170.9	211.2	178.2	293.7	189.8
GI_33086946-S	MGC20481	hypothetical protein MGC20481 (MGC20481)	NM_052849.2	1087	807.8	671.3	714.4	836.5	505.8	663.4	727.8	633.2	484.9	579.7	417.6	423.6	322.2	315.9	333.8
GI_20336471-S	BCL3	B-cell CLL/lymphoma 3 (BCL3)	NM_005178.2	1732.7	1274.8	1120.7	888.8	736.4	410.4	1641.8	1014	588.8	478.3	591.8	306.2	406.4	350.3	217.6	244
GI_24234685-A	HSPA8	heat shock 70kDa protein 8 (HSPA8), transcript variant 2	NM_153201.1	4915.8	1968	2942	3072.8	4380	2919.9	2604.9	3436.1	3431.7	2424.3	2883.7	1700.2	2480.4	2059.2	1525.3	1724
GI_34147430-S	NIFIE14	seven transmembrane domain protein (NIFIE14)	NM_032635.2	1662.1	669	858.6	960.1	988.1	660.2	754.4	1036.9	918.7	746.5	1054.9	377	654.4	472.4	248.5	283.5
GI_15150808-S	LOC90701	similar to signal peptidase complex (18kD) (LOC90701)	NM_033280.1	968.3	572.3	679.1	731	1002.7	512.2	565.6	535.4	570.9	405.1	612.8	469.6	455	607.9	454.7	347.3
GI_26051242-S	TNFAIP6	tumor necrosis factor, alpha-induced protein 6 (TNFAIP6)	NM_007115.2	225.1	1856.8	555.2	256	317.7	164.1	1287.4	243.8	461.5	438.1	684	473.8	233.6	199.8	139.8	127.2
GI_29725623-S	COL23A1	collagen, type XXIII, alpha 1 (COL23A1)	NM_173465.2	782.9	831.4	449.1	289.4	332.8	255.8	417	288.4	369.6	618.5	649.9	485.2	235.8	180.6	262.6	215.9
GI_23510439-S	TNFSF10	tumor necrosis factor (ligand) superfamily, member 10 (TNFSF10)	NM_003810.2	597	292.9	574.9	626.1	447.7	242	537	449.7	759.4	248.7	280.7	216.8	335.8	303	286.5	218.6
GI_40805848-I	PTPRE	protein tyrosine phosphatase, receptor type, E (PTPRE), transcript variant 2	NM_130435.2	1347.5	903.3	676.4	617.2	1196.8	631.3	847.3	791.1	837.5	586.6	829.6	508.3	539.7	458.7	333.8	385.8
GI_4502094-S	ANPEP	alanyl (membrane) aminopeptidase (aminopeptidase N, aminopeptidase M, microsomal aminopeptidase, CD13, p150) (ANPEP)	NM_001150.1	5129.8	3327.1	2702.7	2163.1	2566.1	1378.3	2635.2	1947	2054.3	2636.3	4121	2766.4	1788.1	1769.8	870.7	875.7
GI_14574565-A	AIF1	allograft inflammatory factor 1 (AIF1), transcript variant 1	NM_032955.1	3659.4	1109.1	1124.1	1372	1898.8	1206.4	1323.7	1928.2	2159.1	1418.5	1632.3	1267.5	1596.9	1499	1786.8	1359.1
GI_7662125-S	SIPA1L1	signal-induced proliferation-associated 1 like 1 (SIPA1L1)	NM_015556.1	2301.3	2069.3	1627.2	1157.7	897.1	551.9	1477.3	1024.7	1691.1	1194.5	1175.2	1205.4	841.5	874.3	1312.3	1097.4
GI_27437029-S	CSF2	colony stimulating factor 2 (granulocyte-macrophage) (CSF2)	NM_000758.2	148.2	197.1	219.4	150.6	156.3	115.7	292.8	115.4	177.2	141.8	157.1	108.8	116.6	95.6	105.4	91.3
GI_10834983-S	IL6	interleukin 6 (interferon, beta 2) (IL6)	NM_000600.1	159.7	3523.1	642.4	148.1	131.3	101.8	899.8	110	164.6	227.3	947.3	213.2	130.8	100	89.5	90.8
GI_21536304-S	SOCS2	suppressor of cytokine signaling 2 (SOCS2)	NM_003877.3	438.7	333.2	379.7	260.2	265.6	163.5	401	241.2	246.1	193.2	176.2	159.7	166.3	174.6	252.6	197.3
GI_7706116-S	SLC15A3	solute carrier family 15, member 3 (SLC15A3)	NM_016582.1	2498.5	1519.4	1136.2	1107.6	1646.3	1025	1534.6	1700.9	1641.2	1163	1497.8	906	1050.8	886.8	569.1	656.8
GI_20336333-A	BCL2L1	BCL2-like 1 (BCL2L1), nuclear gene encoding mitochondrial protein, transcript variant 2	NM_001191.2	866.1	488.4	552.5	504.4	492.3	348.6	614.9	461.3	489	387.6	446.9	275.1	259.8	218.6	198.4	162.4
GI_31543214-S	MT2A	metallothionein 2A (MT2A)	NM_005953.2	6374.2	10973.9	8678.4	6366.3	8332.5	4955.6	11314.6	7269.7	10818.7	5925.3	6967.8	7416.8	7355.8	7237.6	4493.5	3649.2
GI_4507744-S	TXN	thioredoxin (TXN)	NM_003329.1	7232.6	7955	8129.2	6336.1	9188.7	4812.9	9087.6	6930.4	8090.2	4834	5178.5	2993.1	5551	5021.4	3503.8	3401.6
GI_34419646-S	ARRDC4	arrestin domain containing 4 (ARRDC4)	NM_183376.1	868	543.2	611.4	491.6	825.6	516.8	658.5	450.1	440.7	331.4	433.2	343	352.6	331.9	261.4	223.8
GI_34577109-A	ALDOA	aldolase A, fructose-bisphosphate (ALDOA), transcript variant 2	NM_184041.1	17769.2	13305.1	10804.9	9866.1	6478.4	4014.5	10679	8494.8	7541	8283.1	11362.9	5149.8	5553.1	3742.4	2403.3	2613
GI_13027793-A	MMP19	matrix metalloproteinase 19 (MMP19), transcript variant rasi-9	NM_022792.1	6590.2	4090.7	3354	2496.2	3934.1	2852.4	3490.9	2694.7	2427.4	3283	3923.8	3029.6	2284.7	2263.5	1369.4	1192.4
GI_22538441-S	CTSZ	cathepsin Z (CTSZ)	NM_001336.2	10420.4	3706.8	4597.4	5017.3	7040.5	3990.4	4098.2	5060	9052.2	4764.5	5679.7	4625	6053.1	5310.3	4186.2	3073.8
GI_33413401-A	APOB48R	apolipoprotein B48 receptor (APOB48R)	NM_182804.1	1338.9	709.5	682.7	530.1	638.5	510.1	765.6	588.2	450	506.3	681.3	257.2	353.4	253.4	143.7	174.3
GI_19923654-S	DPYSL2	dihydropyrimidinase-like 2 (DPYSL2)	NM_001386.3	1260	716.3	719.2	598.7	623	448.9	660	778.1	467.1	346.1	322.6	239	337.8	339.3	419.9	338.7
GI_21361096-S	GNG10	guanine nucleotide binding protein (G protein), gamma 10 (GNG10)	NM_004125.2	559.2	430.3	365.5	315.5	461.5	281.3	309.6	288.3	427.3	239.9	349.8	246.8	224.7	260.6	288.3	224
GI_20127471-S	ETS2	v-ets erythroblastosis virus E26 oncogene homolog 2 (avian) (ETS2)	NM_005239.2	219.2	294.1	205.7	156.1	171.4	127.7	180.7	122.6	159.1	107	159.4	128.5	105.8	115.8	119.9	94.5
GI_23308571-S	LENG4	leukocyte receptor cluster (LRC) member 4 (LENG4)	NM_024298.2	1502.5	1130.4	900.8	633.8	403.8	392.9	928.6	703.4	367.5	477.8	642.3	179.2	281.9	223	129.3	145.7
GI_38683837-S	CD47	CD47 antigen (Rh-related antigen, integrin-associated signal transducer) (CD47), transcript variant 1	NM_001777.2	2383	1658	1499.5	1459.9	1047.5	899	1459.6	1293.4	1218.6	701.5	1015.3	424.2	756.6	534.2	412.6	373.3
GI_38327557-S	GBP2	guanylate binding protein 2, interferon-inducible (GBP2)	NM_004120.3	424.3	289.7	389.3	385.9	370.2	200.9	295.8	230.7	376.2	216.5	203.4	163.3	206.6	196.1	172.4	132.7
GI_17978488-A	CD97	CD97 antigen (CD97), transcript variant 2	NM_001784.2	5666.8	3473.2	3631.9	2849.2	2985.9	2091.5	3680.5	3423	2928.2	2241.4	2423.3	1409.1	1793	1684.8	875	961.6
GI_16596687-S	MGC16063	hypothetical protein MGC16063 (MGC16063)	NM_053047.1	663.1	489.1	463.9	408.9	302.1	215.3	315.4	266.2	508.7	394.2	443.3	223.2	286.1	221.7	154.6	141.2
GI_21314757-S	HAVCR2	hepatitis A virus cellular receptor 2 (HAVCR2)	NM_032782.2	2510.8	1161.2	1122.2	880.9	1022	782.1	1653.3	1358	1545.4	926.2	1052	993.2	1051.2	940.5	1276.3	933.3
GI_15718701-A	CASP7	caspase 7, apoptosis-related cysteine protease (CASP7), transcript variant beta	NM_033340.1	368.1	287.3	238.1	211.3	211	152.2	221.8	170.8	273.9	167.1	224.7	156.3	165.9	157.8	153.7	132.7
GI_22165424-S	CCL19	chemokine (C-C motif) ligand 19 (CCL19)	NM_006274.2	221.1	652.6	741.3	248.4	169.6	145.5	1359.9	281.1	313.7	245.8	232.1	178.1	235.9	178.4	158.3	141.4
GI_29826339-S	ATOX1	ATX1 antioxidant protein 1 homolog (yeast) (ATOX1)	NM_004045.2	1973.5	1267.7	1115	1041.9	1669.6	1148.1	1522.9	2005.2	1286.4	865.1	1032	450.5	1017.4	904.7	449.2	459.3
GI_4757805-S	C16orf7	chromosome 16 open reading frame 7 (C16orf7)	NM_004913.1	651.6	282.7	333.7	370.5	421	206.4	373.1	297.4	702.1	352.2	374.3	282.9	315.6	339.6	269.9	236.2
GI_21361446-S	RGS1	regulator of G-protein signalling 1 (RGS1)	NM_002922.2	966	1551.9	1115.7	683.8	742.6	463.7	1216.1	605.7	859.8	895.1	761.8	548.6	499	457.6	334.8	281.8
GI_7262372-S	BST2	bone marrow stromal cell antigen 2 (BST2)	NM_004335.2	941.6	485.8	831	736.7	753.4	420.3	647	899.3	914.4	429.2	541.6	479.7	542.2	547.1	745.5	515.1
GI_4885582-S	ROCK1	Rho-associated, coiled-coil containing protein kinase 1 (ROCK1)	NM_005406.1	419.3	289.8	309.6	261	245.2	160.6	186.1	132.6	190.3	144.5	204.1	162.1	130.8	192.3	161.5	166.4
GI_23312366-S	TNFRSF4	tumor necrosis factor receptor superfamily, member 4 (TNFRSF4)	NM_003327.2	834.6	897.4	703.8	486.9	869	458.7	755.9	428.6	842	518.4	639.1	565.3	568.3	572.9	644.5	590.9
GI_24429585-S	FCGR3A	Fc fragment of IgG, low affinity IIIa, receptor for (CD16) (FCGR3A)	NM_000569.4	5052.6	2964.3	2345.3	2029.7	1018.4	847.1	3323.8	2508.6	1910.4	1528.5	1705.8	1033.5	1366.4	1251.1	984.4	554.3
GI_6912517-S	ACATE2	likely ortholog of mouse acyl-Coenzyme A thioesterase 2, mitochondrial (ACATE2)	NM_012332.1	762.2	567.3	518.2	466	554	374.1	601.5	489.1	765.1	507.6	592.8	546.1	412.2	555.4	543.4	400.6
GI_5730084-S	TCTEL1	t-complex-associated-testis-expressed 1-like 1 (TCTEL1)	NM_006519.1	1227.9	957.5	979	924.6	955.9	528	983.9	667.4	1048.6	662	846	655.7	560.6	605.8	470.4	391.1
GI_14790166-A	TNFRSF6B	tumor necrosis factor receptor superfamily, member 6b, decoy (TNFRSF6B), transcript variant M68E	NM_003823.2	534.9	474.1	414.2	325	375.7	233.4	507.2	287.4	515	373.3	323	249	239.5	294.7	273.7	246.3
GI_5031644-S	COX17	COX17 homolog, cytochrome c oxidase assembly protein (yeast) (COX17), nuclear gene encoding mitochondrial protein	NM_005694.1	1612.8	931.3	1097.7	1127.3	1992	940.9	945.5	1068.8	1461.2	978.7	1330.6	903.8	971	1160.9	984.6	896
GI_5454073-S	NCOR2	nuclear receptor co-repressor 2 (NCOR2)	NM_006312.1	2865.8	2137.4	1630.6	1326.1	1372.2	1005.6	2259.1	1535.1	1171.3	1405.3	1658.7	770.6	699.7	689.6	341.8	311.7
GI_23199972-I	WTAP	Wilms tumor 1 associated protein (WTAP), transcript variant 1	NM_004906.3	738.5	559.1	521	631.7	705.3	315.2	503.8	353.9	639.7	466.9	589.9	589.7	432.4	703.1	566.4	454
GI_14591933-S	SEC61G	Sec61 gamma subunit (SEC61G)	NM_014302.2	4321	3498.5	2608.7	2474.9	2907.8	1511	2775.4	2030	2505.3	1916	2667.5	1969.3	1795.4	2230.3	2178.7	1728.5
GI_15812191-S	FBXO6	F-box only protein 6 (FBXO6)	NM_018438.2	345.6	345.1	352.6	246.2	197	153.2	329.3	235.9	350.3	153.7	170.2	132.8	133.9	140.7	138.9	116.4
GI_4507432-S	TEGT	testis enhanced gene transcript (BAX inhibitor 1) (TEGT)	NM_003217.1	4857.6	3052.4	2777.3	2982.4	2920	2196.1	2523	3488.2	2795.3	2258.9	3095	1767.6	2080	1340.8	1200.8	1094.5
GI_21314647-S	CMRF35	CMRF35 leukocyte immunoglobulin-like receptor (CMRF35)	NM_006678.2	2506.2	1962.5	1455.2	786	1453.4	974.6	1590.6	1074	616.8	888.3	2063.6	1600.5	1029.2	888.8	966	866
GI_13899228-S	MAIL	molecule possessing ankyrin repeats induced by lipopolysaccharide (MAIL), homolog of mouse (MAIL)	NM_031419.1	501.6	901.4	486.6	341.5	418.6	248.2	639.8	403.5	538.8	472.8	565.7	321.8	248.5	233.8	179.5	173
GI_18641372-S	HLA-DRB4	major histocompatibility complex, class II, DR beta 4 (HLA-DRB4)	NM_021983.3	7079.2	3830.9	6017.5	6457.7	5909.8	3093.5	1890.9	1850.6	3453	1255.7	1270.2	1123.5	1975.2	1677.6	5861	4229.6
GI_18641371-S	HLA-DRB3	major histocompatibility complex, class II, DR beta 3 (HLA-DRB3)	NM_022555.3	4188.4	2679.4	3231.2	3421.6	2425.5	1434.1	129	127.2	169.4	121.4	147.1	126	109	116.2	1722.3	1085.1
GI_4507996-S	ZNF151	zinc finger protein 151 (pHZ-67) (ZNF151)	NM_003443.1	1713.7	1888.9	1344.9	895.5	798.9	546.4	1443.8	796.5	737	1159.1	1270.4	387.1	527.1	479.6	153	191.4
GI_33589860-S	RAB31	RAB31, member RAS oncogene family (RAB31)	NM_006868.2	2531	1934.9	1435.3	1124.9	1385.8	733.1	1276.5	1161.7	1542.7	1200.4	1639	1187.6	995.4	866.3	860	679
GI_18490989-S	MX1	myxovirus (influenza virus) resistance 1, interferon-inducible protein p78 (mouse) (MX1)	NM_002462.2	1497.2	1008.1	3264.8	3037	1648.8	847	1851.1	2983.5	1985.5	833.7	683.3	1101.1	1195	1387.4	2317.3	1171.6
GI_45120114-S	DKFZP434H132	DKFZP434H132 protein (DKFZP434H132)	NM_015492.3	1224	625.4	744.5	727.8	648.2	334.5	653.2	503.6	689.1	545.9	723.8	497.3	459.6	458.7	312.6	354.1
GI_32967604-A	BAZ1A	bromodomain adjacent to zinc finger domain, 1A (BAZ1A), transcript variant 2	NM_182648.1	1460.1	914.7	1091.2	1089.2	1575.2	693.2	1271.5	913.7	973.3	573.8	699	652.1	570.5	621.9	445.3	382.4
GI_45439369-S	KIAA1361	serine/threonine protein kinase TAO1 homolog (KIAA1361)	NM_020791.1	638.3	302.9	424.1	326.4	493.2	274.3	301.2	240.1	333.7	339.3	277.3	297.3	235	292.7	291.2	219.9
GI_12056472-S	NANS	N-acetylneuraminic acid synthase (sialic acid synthase) (NANS)	NM_018946.2	1210.9	569.8	523.7	563	725.9	480.8	624.8	603.1	709.1	510.5	680.7	431.3	462.4	397	309.3	297.9
GI_5031778-S	IFI16	interferon, gamma-inducible protein 16 (IFI16)	NM_005531.1	1561.7	1088.3	1304.7	1167.3	714.4	416.9	887.8	845.2	873.5	535.6	667.8	427.3	439.5	483.3	302.9	274.5
GI_22748812-S	FLJ31052	hypothetical protein FLJ31052 (FLJ31052)	NM_152378.1	513.6	615.4	347.5	262.5	321.7	220	425.7	231.8	363.8	296.4	426.5	368.1	229.8	224	343	219.6
GI_22749426-S	FLJ36874	hypothetical protein FLJ36874 (FLJ36874)	NM_152716.1	1476.5	1038.4	965.5	924.4	731.8	447.8	946.2	775.1	635.7	470.3	648.2	487.6	367.7	346.3	300.9	314.8
GI_31543289-S	NINJ1	ninjurin 1 (NINJ1)	NM_004148.2	5672.7	9668.9	6186.9	3569.8	4265.2	2469.5	7870.9	3752.7	6133.1	4747.1	7067.7	6529.6	3789.9	3438.4	3321.6	2640.1
GI_20149599-S	MSRB	methionine sulfoxide reductase B (MSRB)	NM_012228.2	1053.9	626.9	567.3	462.4	499.4	338.3	584.1	528	815.6	513.5	648.5	520.4	502.4	448.8	470.2	360.7
GI_34304385-S	YWHAE	tyrosine 3-monooxygenase/tryptophan 5-monooxygenase activation protein, epsilon polypeptide (YWHAE)	NM_006761.3	995.8	783.3	635.2	591	976.4	514.8	757.5	561.3	256	200.4	326.4	167	208.7	168.2	138.4	144.4
GI_37595562-S	OLR1	oxidised low density lipoprotein (lectin-like) receptor 1 (OLR1)	NM_002543.2	3097.1	4018.4	2383.8	1752.5	3046.7	2291.8	3039.8	2496.9	1350.3	2519.7	3507	2913.1	1770.1	1325.1	2399.8	1451.5
GI_30795185-A	WDFY1	WD repeat and FYVE domain containing 1 (WDFY1), transcript variant 2	NM_178350.1	1651.9	1119	1117.2	1151.5	1571.4	684.8	1110.9	1000.7	1544.7	902.2	1048.2	1102	1040.7	1278.7	1614.1	1124
GI_33286417-A	PKM2	pyruvate kinase, muscle (PKM2), transcript variant 1	NM_002654.3	5218.9	2503.8	3186.2	3186.6	3980.6	1737.2	3085.1	2396.2	1753	1572.3	2061.6	1602.3	1262	1003	974.1	868.9
GI_16905514-S	RFX5	regulatory factor X, 5 (influences HLA class II expression) (RFX5)	NM_000449.2	1382.1	768.7	901	1036.2	1111.7	569	1134.9	982	1000.4	628.9	651.3	469.1	492.5	512.4	371	385.4
GI_19718733-S	TLR2	toll-like receptor 2 (TLR2)	NM_003264.2	3483.2	3974.5	2836.3	2136	3539	2228.8	3538.1	1933.4	2358.2	1940.9	2753.4	2284	1568.4	1389.8	1566.7	1141
GI_34452698-S	ACTR3	ARP3 actin-related protein 3 homolog (yeast) (ACTR3)	NM_005721.3	1045.5	756.5	685.9	708.2	841.6	610.5	597.4	669.1	620	424.6	546.1	368.8	418.7	431.4	379.1	325.7
GI_8923736-S	NAGK	N-acetylglucosamine kinase (NAGK)	NM_017567.1	3031.8	1107	1350.2	1544	1120.9	871.6	1462.9	1960.3	1147.7	914.3	1174.8	289.2	725.7	510.8	209.7	270.8
GI_5803026-S	C1orf29	chromosome 1 open reading frame 29 (C1orf29)	NM_006820.1	308.2	549.8	1124.5	646	262.4	227.6	490.3	619.6	373.5	152.5	220.3	187.9	274.4	200.5	229.4	143
GI_4502352-S	BACH1	BTB and CNC homology 1, basic leucine zipper transcription factor 1 (BACH1)	NM_001186.1	1287.2	1186	934.7	716.3	733.6	506.8	719.4	453.6	660.7	471.8	675.7	547.2	448.8	535.8	433.7	373
GI_5174588-S	MTF1	metal-regulatory transcription factor 1 (MTF1)	NM_005955.1	851.1	1016.5	702.8	547.6	661.8	521.2	777.5	567.1	547.7	534.8	638.4	306.8	372	293.4	155.8	193.3
GI_5730042-S	SLC12A7	solute carrier family 12 (potassium/chloride transporters), member 7 (SLC12A7)	NM_006598.1	876.2	583.6	970.8	875.2	586	340.7	503.9	372.7	617	394.5	967.9	816.5	533.6	544.1	304.1	300.1
GI_40538783-S	IBRDC2	IBR domain containing 2 (IBRDC2)	NM_182757.1	456.1	992.3	503	361.3	256.5	198.1	608.6	359.8	376.4	303.1	377.8	274.7	253.6	228.6	220.9	185.4
GI_4504510-S	DNAJA1	DnaJ (Hsp40) homolog, subfamily A, member 1 (DNAJA1)	NM_001539.1	1276.1	997.1	978.7	696.8	727.8	725.4	1017.3	968	519.2	413	537.9	228	373.5	292.2	198.8	207.2
GI_21237756-S	CD53	CD53 antigen (CD53)	NM_000560.2	11495	6491	7163.8	6318	6285.3	4382.8	5975.1	7077.1	7477.7	5650.3	7161.1	4684.3	5413.4	4468.1	3303	3385.8
GI_4557786-S	NCF2	neutrophil cytosolic factor 2 (65kDa, chronic granulomatous disease, autosomal 2) (NCF2)	NM_000433.1	3724.1	2123.2	1862.6	1485.3	2337.4	1827.1	2064.9	2086.6	1787.8	1767.7	2484.8	1127	1344.9	1015	762.4	688.1
GI_21614526-S	MAP2K1IP1	mitogen-activated protein kinase kinase 1 interacting protein 1 (MAP2K1IP1)	NM_021970.2	900.7	553.6	545.8	550.3	882.5	493	558.6	550.1	589.4	409.1	555.8	377	426.7	435.3	432.4	396.2
GI_20127557-S	C9orf83	chromosome 9 open reading frame 83 (C9orf83)	NM_016410.2	1566.2	1207.3	1309.1	1122.7	1790.4	937.9	1259.7	1178.4	1112.3	768.5	1058.9	857.7	829.6	968.8	1108.1	828.4
GI_40288292-S	THBD	thrombomodulin (THBD)	NM_000361.2	1336.9	2408.1	1019.5	542.4	733.8	527.6	822.1	241.6	455.5	943.7	1505.9	1257.7	493.5	416.3	215.5	161.5
GI_9506670-S	FLJ20273	RNA-binding protein (FLJ20273)	NM_019027.1	1106.1	489.7	573.4	565	1019.8	554.4	518.3	540.1	778	475.5	517.9	548.3	523.1	811.8	884.5	583.2
GI_5453683-A	CLECSF13	C-type (calcium dependent, carbohydrate-recognition domain) lectin, superfamily member 13 (macrophage-derived) (CLECSF13), transcript variant 2	NM_006344.1	415.3	168.4	304	321.8	156.3	144.8	234.8	298.5	504.3	171.2	202.1	147.1	148.4	128.3	297.4	160.2
GI_34222136-S	LOC93081	hypothetical protein BC015148 (LOC93081)	NM_138779.2	334.6	253.3	267.7	266.8	295.8	208.4	210.8	174.5	240.7	166.2	244.1	160.2	174	230	155.3	140.3
GI_20149671-S	FLJ13855	hypothetical protein FLJ13855 (FLJ13855)	NM_023079.2	3482.9	2292.3	2171.6	2141.4	2164.4	1470.7	2280.7	2218.7	2277.5	1558.2	2151.3	1601.3	1522	1286.4	1003.9	979.6
GI_27477058-S	FAD104	FAD104 (FAD104)	NM_022763.2	464.1	800.9	399.8	268.7	320.3	239.8	493.3	268.1	221.3	220.5	303	186.3	183.7	154.3	126.6	114.6
GI_8051620-I	OAS1	2',5'-oligoadenylate synthetase 1, 40/46kDa (OAS1), transcript variant E18	NM_016816.1	367.7	280.8	636.9	486.7	232.1	190.8	353	570	260	161.8	178.2	132.9	180.4	151	131.2	138.3
GI_5032056-S	S100A11	S100 calcium binding protein A11 (calgizzarin) (S100A11)	NM_005620.1	4791.6	2682	2246.1	1913.5	3873.2	2032.3	2624.5	2917.5	2565.8	1899.8	2619.8	1873.8	1979.9	1934.4	1702.9	1543.5
GI_17511208-S	TENS1	tensin-like SH2 domain containing 1 (TENS1)	NM_022748.6	2913.1	986.2	1115.7	1200.5	2122.2	1309	1875.3	2169.9	2303.4	1331.4	1526.3	1161.3	1519.5	1256.2	898.2	859.5
GI_21717815-S	SLC15A4	solute carrier family 15, member 4 (SLC15A4)	NM_145648.1	1986	1351	1468.6	1358.8	1093	571.2	1069.1	840.9	1196.3	855.5	1068.9	1104.4	780	858	1122.7	896.5
GI_24475846-S	IVNS1ABP	influenza virus NS1A binding protein (IVNS1ABP)	NM_006469.2	1527.6	2063	1207.1	966.8	866	483.2	1516.1	649.4	762	760.1	836.1	656.3	518.6	547.8	552	413.5
GI_21361267-S	TNIP1	TNFAIP3 interacting protein 1 (TNIP1)	NM_006058.2	4037.8	5731.7	3324.9	2436.9	1863.3	1333.2	3493.4	2050.7	2158.2	2621.8	3898.2	1611.6	1621.4	1400.4	626.2	763.7
GI_40255030-S	FLJ12150	hypothetical protein FLJ12150 (FLJ12150)	NM_024736.4	2152.3	834.7	1385.3	1652.5	1654.4	713.3	1165.9	1120.3	1729.1	1169	1153.8	716.1	1111.1	1065.6	532.1	602.9
GI_22538439-I	CTSC	cathepsin C (CTSC), transcript variant 2	NM_148170.1	1198.1	662.7	506.4	551.1	503.9	388.3	479.6	615.8	992.6	404.9	456.8	350.1	570.7	466.5	392.6	322.5
GI_7705703-S	LOC51064	glutathione S-transferase subunit 13 homolog (LOC51064)	NM_015917.1	2881	1212.1	1964.9	1981.5	1997.3	1194.7	1792.1	1711.5	1989.2	1357.3	1660.7	802.5	1165.7	1104.6	561.1	635.2
GI_14702185-A	WBSCR5	Williams-Beuren syndrome chromosome region 5 (WBSCR5), transcript variant 4	NM_032464.1	1908	880.7	922.8	995.7	1215.9	634.2	986.4	845	1082.8	842.3	1281.8	1038.2	713.4	693.3	947.9	733.8
GI_33667071-S	CMRF-35H	leukocyte membrane antigen (CMRF-35H)	NM_007261.1	912.8	645.8	552.2	499.2	232.8	175.9	488.2	310.1	396	336.2	416.9	259.1	271.5	285.6	218.2	182.4
GI_37542672-S	LOC284207	hypothetical protein LOC284207 (LOC284207)	XM_209073.3	2850	2613.5	1654.4	1326	1087.9	742.1	1865.5	1069.8	1370.5	1216.9	1721.5	1283.1	936.6	864.4	702.7	552.5
GI_5174392-S	ARMET	arginine-rich, mutated in early stage tumors (ARMET)	NM_006010.1	4386.7	3328.3	2600.8	2510.2	3427.3	1884.5	3040.2	2224.3	3091.2	2073.9	2310.5	2132.8	2032	2298	2938	2447.7
GI_4502300-S	ATP5G3	ATP synthase, H+ transporting, mitochondrial F0 complex, subunit c (subunit 9) isoform 3 (ATP5G3)	NM_001689.1	3954.2	2051.7	2208.5	2409.8	3191.5	1951.1	2101.2	2791.3	2239.5	1911.8	2502.4	846.4	1668.8	1239	535	622
GI_7662203-S	N4BP1	Nedd4 binding protein 1 (N4BP1)	NM_014664.1	2077.4	1603.3	1613.6	1404.5	1225.9	867.7	1525.1	1412.2	1285.1	1004	964.8	667	887.9	787.1	570.6	460.8
GI_37546731-S	LOC375790	similar to agrin precursor (LOC375790)	XM_351885.1	408.5	418.6	474.4	323.2	368.9	250.5	474.7	316.5	197	240.2	238	158.1	155.9	148.5	117.6	126.3
GI_21361087-A	SPHK1	sphingosine kinase 1 (SPHK1)	NM_021972.2	1333.7	1298.9	896.4	570.1	931.4	579.8	978.5	644.2	885.7	876.3	979	694.1	623.8	563.6	372.8	372.8
GI_9945331-S	GADD45B	growth arrest and DNA-damage-inducible, beta (GADD45B)	NM_015675.1	1290.6	897.3	901.9	919.6	1242.4	577.7	968.7	735.4	1431.8	788.3	986.7	1002.1	764.9	851.7	866.5	722.4
GI_32401415-S	FLJ12760	hypothetical protein FLJ12760 (FLJ12760)	NM_181725.1	775.4	569.5	517.1	553.2	560.9	324.3	403.3	333.2	566.5	416.3	497.9	382.5	349.9	465.8	342.7	314.1
GI_12408674-S	PFDN2	prefoldin 2 (PFDN2)	NM_012394.2	2140.3	1357.4	1233.3	1261.9	1972.2	1099.9	1370.4	1554.8	1438.8	1003.2	1352.2	924	909.4	844	624.8	683
GI_17865798-A	BLP2	BBP-like protein 2 (BLP2), transcript variant 2	NM_025141.2	1557.6	1073.1	1131.7	1227.5	1414.4	767.2	1109.5	1041.7	922.2	638.9	827.6	592.2	539.9	628.5	600.3	539.7
GI_34222295-S	GTF2E2	general transcription factor IIE, polypeptide 2, beta 34kDa (GTF2E2)	NM_002095.3	1272.9	871.9	867.5	817.2	826.9	585.2	881.9	913.5	811.5	600.3	788.6	541.6	491.7	424.9	417.9	398.8
GI_33469957-S	SDS	serine dehydratase (SDS)	NM_006843.2	246.8	164.9	155.7	105.5	115.1	111.1	124.4	115.8	180.9	140.8	144.5	117.3	146.3	114.6	124.7	108.8
GI_31543813-S	TMSB10	thymosin, beta 10 (TMSB10)	NM_021103.2	22549.8	13422.2	14502.4	16506.5	17802.7	9824	13604	14649.1	19276.9	12592.5	15283.3	10484.2	12412.6	13947.8	13278.8	12641.4
GI_41152096-S	DXYS155E	DNA segment on chromosome X and Y (unique) 155 expressed sequence (DXYS155E), transcript variant 1	NM_005088.2	4027.4	2847.8	2535	2318.2	2482.8	1746.3	2497.4	1696.6	1637.3	1558.9	1866.5	959.9	874.5	1006.6	492.2	648.1
GI_24475638-S	KIAA1295	KIAA1295 protein (KIAA1295)	NM_017963.2	280.9	344.5	300.6	181.7	202.9	175.5	352.2	189.6	214.2	214.2	199.2	137.8	153.5	113.6	114.9	109.2
GI_20555643-S	KIAA1949	KIAA1949 protein (KIAA1949)	XM_166376.1	2088.8	1589.7	1436.4	1304.2	1342.6	797.6	1642.5	1312.8	948.9	828.5	961.3	439.5	650.8	518.4	245.4	278.6
GI_7657068-S	ERO1L	ERO1-like (S. cerevisiae) (ERO1L)	NM_014584.1	986.5	1403.7	886.9	502.9	507.1	315.3	1080.8	456.1	652.7	565	731.8	710	450.5	411.6	590	436.8
GI_4505328-S	NAPA	N-ethylmaleimide-sensitive factor attachment protein, alpha (NAPA)	NM_003827.1	2273.3	1333.3	1448.5	1340.1	1933	1107.6	1365.3	1642.8	1160.9	788.2	891.3	625.5	837.8	816.9	675.4	626.2
GI_23397686-A	EMR2	egf-like module containing, mucin-like, hormone receptor-like 2 (EMR2), transcript variant 4	NM_152918.1	2076.9	1517.7	1123.3	812.9	1097.3	878.9	1518.9	1089.9	623.8	951.8	1175.8	935.8	606.7	522.9	472	544.2
GI_37059786-S	HCLS1	hematopoietic cell-specific Lyn substrate 1 (HCLS1)	NM_005335.3	6105.5	2889.2	3368.9	3859	4096.1	2523.8	3143	4190.9	3281.2	2483.6	3070.7	2417.9	2212	1791.8	2084.6	2039
GI_7669491-S	GAPD	glyceraldehyde-3-phosphate dehydrogenase (GAPD)	NM_002046.2	21106	18315.4	15530	11340.3	4260.3	4280.8	13879	10269.8	4974.8	6608.2	10255.7	2321.1	3809.5	1870.9	623.7	864.8
GI_17158002-S	ANTXR2	anthrax toxin receptor 2 (ANTXR2)	NM_058172.1	1865	1676.8	1165	962.3	1485.5	920.1	1388.3	861.9	1016.7	786.3	1095.7	824.1	666	637.9	319.5	388.3
GI_42658769-S	LOC401457	hypothetical gene supported by BC062364; BX647289 (LOC401457)	XM_376761.1	1095.2	2740.5	1282.3	618.6	545.7	366.8	1769	409	597.9	686.2	1101.7	741	321.9	321.2	205	201.6
GI_4755143-S	IRAK1	interleukin-1 receptor-associated kinase 1 (IRAK1)	NM_001569.2	3236.8	1969.1	1632.9	1704.2	1663.3	1053.3	1972.2	1679.9	1841.1	1776.1	2539.6	1754.9	1442.9	1085.8	851.1	900.8
GI_45580714-A	OSCAR	osteoclast-associated receptor (OSCAR), transcript variant 5	NM_133168.2	949.1	1065.7	570.9	328.8	315.9	332.7	796.1	464.5	308.9	465	465.9	145.1	219	150.1	124.2	119
GI_5031976-I	PBEF1	pre-B-cell colony enhancing factor 1 (PBEF1), transcript variant 1	NM_005746.1	1786.1	4382.3	2110.4	1215.3	1160	618.5	2908.3	627.5	1109.9	1181.3	1985.6	1688.5	672.5	602.5	542.1	408.6
GI_34577058-S	ADFP	adipose differentiation-related protein (ADFP)	NM_001122.2	5430.7	7779.1	2600.7	1648.9	1326.9	1123.6	3732.9	1509.8	1050.5	2638	3749.5	2129.7	1327.6	1005.1	447.1	483.3
GI_13325062-S	JAK2	Janus kinase 2 (a protein tyrosine kinase) (JAK2)	NM_004972.2	273.1	173.1	212.9	186.4	167.7	141.6	193.1	145.5	222.6	128.7	134.7	117.1	104.5	108.5	118	89.6
GI_8923349-S	C14orf58	chromosome 14 open reading frame 58 (C14orf58)	NM_017791.1	1999.9	739.8	830.2	957.7	1963.6	1107.2	1180.2	1370.2	1208	811	880.1	752.2	976.5	1082.7	1381.6	1037.9
GI_24432005-S	FLJ22341	hypothetical protein FLJ22341 (FLJ22341)	NM_024599.2	1466.4	1340.9	1119.6	979.6	824.9	354.7	1307.9	746.2	1784.3	933	962.3	708.9	854.9	776.5	537.3	494.3
GI_7108343-A	GNLY	granulysin (GNLY), transcript variant NKG5	NM_006433.2	13357.1	7610.1	18493.7	16605.8	7852.6	3900.5	14388	11884	10827.2	8396.2	13664.2	8719.5	8206	7004.6	4300.4	4109.6
GI_34147490-S	APG3	autophagy Apg3p/Aut1p-like (APG3)	NM_022488.3	1330.8	870.7	805	712	764.4	609.9	826.1	775.4	670	537.7	647	334.7	485.1	375.5	297.8	259.5
GI_21361656-S	GRP58	glucose regulated protein, 58kDa (GRP58)	NM_005313.3	2709.4	3300.1	1936.2	1333.9	997	1347.4	2065.3	1462.4	735.2	676.5	796.3	255.2	454.2	303.1	179.2	172.2
GI_32455261-A	PRDX5	peroxiredoxin 5 (PRDX5), nuclear gene encoding mitochondrial protein, transcript variant 3	NM_181652.1	3292.5	1785.7	1589.9	2022.3	2927.6	1927.8	1914.7	2192.1	2262.2	1678.7	2206.3	1583.2	1709.1	1486.9	1090.1	1186.2
GI_13129105-S	MGC2477	hypothetical protein MGC2477 (MGC2477)	NM_024099.1	980.2	537.7	664.2	729.5	827.4	592.6	554.5	672	903.3	649.5	831.9	622.7	690.8	595.1	526.9	616.3
GI_27765086-A	CAST	calpastatin (CAST), transcript variant 3	NM_173061.1	742	538.5	377.1	354.6	363.7	242.3	330.3	253	324.1	272.1	330.1	241.1	207.9	206.8	162.8	176.7
GI_4507544-S	TM7SF1	transmembrane 7 superfamily member 1 (upregulated in kidney) (TM7SF1)	NM_003272.1	1705.8	1522.2	1026.8	788.1	998.1	624	1269.2	916.6	984.3	732.1	871.4	860.4	833.9	827.7	775	649.7
GI_4826773-S	G1P2	interferon, alpha-inducible protein (clone IFI-15K) (G1P2)	NM_005101.1	1730	1259.8	3225	2912.9	1595.9	920.8	1712.3	3489.7	1963.1	1042.4	1043.6	929.9	1471.8	1434.8	2249.9	1504.4
GI_21450795-S	MGC20235	hypothetical protein MGC20235 (MGC20235)	NM_145041.1	533.7	426.4	393.2	315.8	273.6	218.9	330.3	263.7	259.6	216.4	254.5	181.8	160.7	147.7	147.5	144.9
GI_29648312-S	LOC57168	similar to aspartate beta hydroxylase (ASPH) (LOC57168)	NM_020437.3	697.6	367.7	472	433.4	417.8	293.7	420.4	365.7	761.8	323.9	375.4	376.2	316	353.1	435.1	323.6
GI_5922012-S	FZD2	frizzled homolog 2 (Drosophila) (FZD2)	NM_001466.2	561.4	256.6	307.2	264.3	151.7	146.7	293	324.2	462.7	205.6	241.9	167.3	187.9	180.2	191.2	143.7
GI_17986251-I	SP110	SP110 nuclear body protein (SP110), transcript variant b	NM_004510.2	1231.5	671.3	1067.5	1100.8	1196.2	611.2	917.7	880.3	1220.5	615.7	687	685	709.8	775.8	1062.3	732.9
GI_7382494-A	NCF4	neutrophil cytosolic factor 4, 40kDa (NCF4), transcript variant 1	NM_000631.2	2393.4	661.6	758.4	865.7	1197.3	727.1	906.6	1102.5	1441.8	784.2	1291.5	870.2	889.1	1007.6	599.1	594.8
GI_38045911-A	NME1	non-metastatic cells 1, protein (NM23A) expressed in (NME1), transcript variant 2	NM_000269.2	1346.9	521.3	628.4	782.7	1829.6	904.3	780.9	1288.8	1540.1	953.3	949.6	709.2	879.2	763.6	1020.4	927.6
GI_4507508-S	TIMP1	tissue inhibitor of metalloproteinase 1 (erythroid potentiating activity, collagenase inhibitor) (TIMP1)	NM_003254.1	16786.1	23340.8	13038.9	7382.6	11032.1	6680.6	12461.7	7301.1	8385.9	10022.4	16809	13776.4	5947.9	4684.2	5764.2	5999.2
GI_31543658-S	STARD8	START domain containing 8 (STARD8)	NM_014725.2	286.9	231.3	289.8	233	250.2	189.7	284.7	205.1	313.5	209.3	308.2	268.6	215.2	221.9	286.7	230.1
GI_39930312-S	IRLB	c-myc promoter-binding protein (IRLB)	NM_005848.1	441.2	295	319.2	316.9	310.5	194.3	275.3	222.6	300.7	240.2	245.7	248.4	179.1	242.8	265.7	194.1
GI_4757733-S	AIM2	absent in melanoma 2 (AIM2)	NM_004833.1	695	448.3	409	364.2	366.2	205	450.9	415	544.6	278.8	458.3	335.7	328.6	307.3	178	165.7
GI_4758689-S	LRRFIP1	leucine rich repeat (in FLII) interacting protein 1 (LRRFIP1)	NM_004735.1	2752.3	1661.8	1983.6	1913.4	2784	1419.4	2014.4	1387.8	1216.6	1274	1360.9	820.3	839	1074.6	472.4	532.5
GI_31543361-S	ORF1-FL49	putative nuclear protein ORF1-FL49 (ORF1-FL49)	NM_032412.2	676.1	521.3	419.7	354.4	430.1	294.3	430.2	439.3	480.2	355.7	472.9	347.1	365.1	306.5	203.9	238.3
GI_14150046-S	SLC37A3	solute carrier family 37 (glycerol-3-phosphate transporter), member 3 (SLC37A3)	NM_032295.1	399.4	297.4	333.4	310.6	303.7	229.5	283.5	213.1	225.5	172.8	187.4	158.5	141.7	133.9	126.3	119
GI_42656629-S	LOC402100	similar to ribosomal protein L22 (LOC402100)	XM_377761.1	1220.7	831.1	1001.9	1223.1	1322.1	582.1	544.5	660.1	750.6	510.1	900	644.9	576.1	919.5	588.3	539
GI_31341922-S	LOC151963	similar to BcDNA:GH11415 gene product (LOC151963)	NM_178496.2	403.1	305.1	342.4	294.8	357.6	196.8	289	262.7	368	261.1	337.9	290.2	225.4	199.3	244	172
GI_22035645-A	APOL3	apolipoprotein L, 3 (APOL3), transcript variant alpha/d	NM_145640.1	1087	845.1	861	750.1	466.7	387.7	966.8	754.6	715	322.9	360.3	141.4	270.8	240	135.2	168.1
GI_9910277-S	HTGN29	HTGN29 protein (HTGN29)	NM_020199.1	1717.9	1309	1166.4	1029.2	1060.4	644.7	1185.4	928	1531.2	1070	1247.5	1065.6	883	851.8	970.3	803.7
GI_21389558-S	FLJ31978	hypothetical protein FLJ31978 (FLJ31978)	NM_144669.1	709.6	522.1	390.6	306.4	270.1	213.8	503.9	443	472.1	386.6	474.4	553.9	370.4	308.5	409.4	297.4
GI_14110394-S	XBP1	X-box binding protein 1 (XBP1)	NM_005080.2	1241.9	1069.6	813.2	753.4	1523.7	574.5	818.6	658.5	923.8	683.8	920.7	742.3	672	629.2	755.2	606
GI_23110949-S	CTSD	cathepsin D (lysosomal aspartyl protease) (CTSD)	NM_001909.3	5007.4	962.2	807.2	1108.9	1819.8	963.6	1053.1	1966.8	1878	1400.8	1307.1	726.7	1715.3	1555.8	707.4	619.6
GI_13904868-S	RPS29	ribosomal protein S29 (RPS29)	NM_001032.2	7488.4	6721	6282.1	4113.6	7454.6	2484.1	4276	3925.8	5439.5	3981.7	5705.8	4157	4252.9	4382.1	4182.4	4630.3
GI_34147454-S	RBM18	RNA binding motif protein 18 (RBM18)	NM_033117.2	418.2	301.7	264.4	214.8	264.8	195	217.1	237.8	235.2	186.3	209.6	167.8	147.6	155.3	146.4	138.9
GI_37551098-S	AIM1	absent in melanoma 1 (AIM1)	XM_166300.2	1075.8	634.5	598.6	568.8	783.5	531.1	735.2	680.2	485.3	365.3	479.7	329.1	344.4	299.1	205.5	214.2
GI_20631970-S	C2	complement component 2 (C2)	NM_000063.3	264.3	204.3	187.9	176.3	134.3	122.2	196.6	152.1	225.9	117.5	132.5	129	144.3	118.8	139.5	110.4
GI_31880337-S	TUBA6	tubulin alpha 6 (TUBA6)	NM_032704.2	2232.3	1093.9	1676.1	1537.2	1470.5	1079.5	1561	1999.1	1522.8	1365.1	1910.7	575.5	870.6	524	303.5	396.5
GI_40068474-S	PTK9	PTK9 protein tyrosine kinase 9 (PTK9), transcript variant 1	NM_002822.3	447.2	311.4	321.2	338.7	358.2	231.7	269.9	224	280	214.7	261	205.1	193.8	235.8	189.2	172.5
GI_41281953-S	GNPDA1	glucosamine-6-phosphate deaminase 1 (GNPDA1)	NM_005471.3	1363.9	612.7	600.3	730.2	824.4	499.7	600.2	882.3	780.7	511.8	643.3	499.5	616.8	518.7	568.5	552.7
GI_4758555-S	PRPF3	PRP3 pre- processing factor 3 homolog (yeast) (PRPF3)	NM_004698.1	2142.2	1541.2	1458.8	1582.7	1782.5	1030.9	1621.1	1293.6	1509.8	1114.6	1296.4	1060.2	944.1	1127.2	850.1	708.9
GI_21361968-S	LAK	lymphocyte alpha-kinase (LAK)	NM_025144.2	389.3	317.9	317.7	273.1	254.2	169.9	292.6	233.9	365.6	227.5	247.6	240.5	227.2	210	266.7	201.3
GI_42476280-S	VDAC2	voltage-dependent anion channel 2 (VDAC2)	NM_003375.2	2616.9	1957.4	1865.7	1704.6	1601.4	1159.9	1409.5	1595.2	1664.9	1399.5	2004.5	1280.2	1263.2	983.2	781.1	841.2
GI_21450827-S	MGC7036	hypothetical protein MGC7036 (MGC7036)	NM_145058.1	1041.2	1223.5	684.8	523.8	693.4	546.8	899.1	588.5	526.9	532.1	706.2	334.4	406	336.8	188.8	235.2
GI_5803180-S	STIP1	stress-induced-phosphoprotein 1 (Hsp70/Hsp90-organizing protein) (STIP1)	NM_006819.1	1553.7	751.3	818	757.5	930.5	638.7	871	1003.6	952.5	791.9	1000.3	425.3	590.3	464.6	245.1	295.8
GI_4507894-S	VIM	vimentin (VIM)	NM_003380.1	8851.9	11449	5154.8	3424.1	2822.9	3255.9	4850.6	3306.7	1190.4	1297.6	2264.7	536.9	742.8	452.7	232.5	231.3
GI_37549396-S	LOC376965	similar to ATP synthase alpha chain, mitochondrial precursor (LOC376965)	XM_352485.1	1059.8	536.7	674.3	859.9	1002.8	437.6	421.1	609.9	615.2	464.8	665.4	487.4	456.7	672.4	462.8	403.2
GI_22538468-S	PSMB5	proteasome (prosome, macropain) subunit, beta type, 5 (PSMB5)	NM_002797.2	1138.1	573.1	669.4	763	983.7	577.9	600.3	812.4	925.1	688.6	827.3	556.7	682.1	605.4	466.6	540.5
GI_8922531-S	FLJ10579	hypothetical protein FLJ10579 (FLJ10579)	NM_018145.1	1002.7	532.8	600.5	514.4	532.7	386.1	526.1	564.6	537.3	412.9	505.7	334.5	386.2	333.2	260.5	255.4
GI_19913435-S	ATP6V0E	ATPase, H+ transporting, lysosomal 9kDa, V0 subunit e (ATP6V0E)	NM_003945.2	8388.7	4870.1	4594.2	4453.7	5650.3	4115.8	4358.3	5700.8	5155.6	4110.7	5437	3126.7	3907.4	3217.9	2471.2	2395.4
GI_29826337-S	IFI30	interferon, gamma-inducible protein 30 (IFI30)	NM_006332.3	34548	12268.4	14971.9	14415.4	18548.3	12829.6	15422.4	20086.8	22117.4	17684.8	22065.4	13127.5	15157.6	12510.8	9174.1	7537.3
GI_40068494-S	MGC20983	hypothetical protein MGC20983 (MGC20983)	NM_145045.3	237.1	316.9	188.9	154.4	153.9	122.3	202	135.8	167.2	163.1	201.5	154.5	122.5	105.4	137.6	110.6
GI_13376631-S	FLJ23231	hypothetical protein FLJ23231 (FLJ23231)	NM_025079.1	556.3	770.3	585.9	432.9	445.4	301.1	678	356.4	349.9	333	474.9	274.3	250.6	225	169.2	171.2
GI_20143911-A	WSB1	WD repeat and SOCS box-containing 1 (WSB1), transcript variant 2	NM_134265.1	1472.9	1098.5	1180.6	1169.2	831.6	441.5	664.6	494.4	786.2	698.1	921.6	909.7	481.1	878.8	988.2	697.2
GI_25282406-S	ISGF3G	interferon-stimulated transcription factor 3, gamma 48kDa (ISGF3G)	NM_006084.3	2297.4	1431.9	1912.9	1983.7	2321.6	920.7	1804.1	1996.2	2438.3	1113.6	1476.6	1538.9	1596.7	1679.5	2193.6	1461.2
GI_4885538-S	PCMT1	protein-L-isoaspartate (D-aspartate) O-methyltransferase (PCMT1)	NM_005389.1	1150	696.1	645	672.1	839.5	571.5	584.7	720.1	697.5	517.4	677.5	520.7	575.8	549.4	603.6	518.5
GI_39812087-A	TDE1	tumor differentially expressed 1 (TDE1), transcript variant 1	NM_006811.2	1121.2	695.1	685.5	581.8	706.1	491.4	523.4	537.1	536.9	542.3	468.3	316.8	506.2	393.4	226.3	287.8
GI_38202247-S	STAT2	signal transducer and activator of transcription 2, 113kDa (STAT2)	NM_005419.2	4979.3	2566.7	4483.5	4410.1	3923.8	2104.9	3457	3418.6	5007.6	2670.1	2669.5	2890.7	2916.8	3582.2	4509.8	3114.3
GI_4809272-S	ANXA4	annexin A4 (ANXA4)	NM_001153.2	1007.8	334.9	417.1	433	571	378.1	446.5	611.7	589.3	329.8	397.8	344.3	425.6	473.6	531.1	406
GI_13899331-S	DKFZP434B044	hypothetical protein DKFZp434B044 (DKFZP434B044)	NM_031476.1	193.3	190	305.7	245.8	232.3	191.7	163.8	151.2	277.3	168.4	220.6	173.6	183.7	143.3	187.9	154.1
GI_4557881-S	IL2RG	interleukin 2 receptor, gamma (severe combined immunodeficiency) (IL2RG)	NM_000206.1	4260.8	1860.4	2656.6	3289.1	3224	1263.1	2430.5	2738	663.8	522.7	713.1	458.5	475.9	398.9	292.3	335.8
GI_37537719-S	CHSY1	carbohydrate (chondroitin) synthase 1 (CHSY1)	NM_014918.3	1963.8	1369.6	1210	1135.3	1457	811.5	1011.1	735.3	1035.7	840	986.5	1163.8	739	1043.5	1075.5	874.6
GI_44890066-S	JUN	v-jun sarcoma virus 17 oncogene homolog (avian) (JUN)	NM_002228.3	413.1	301.7	255.7	237.9	306.7	211.6	251.5	197.7	260.4	218.8	245.7	190.8	202.3	211.8	167.2	164.4
GI_4504956-I	LAMP2	lysosomal-associated membrane protein 2 (LAMP2), transcript variant LAMP2A	NM_002294.1	498.7	402.4	360.1	277	348.9	276	349.7	364.4	298.8	244.4	283	207.5	204	199.6	174.9	173
GI_37541013-S	LOC374395	similar to RIKEN cDNA 1810059G22 (LOC374395)	XM_350833.1	1244.1	698.8	761.4	686.4	657.9	486.7	638.5	723	410.7	421.6	575.8	164.5	325.1	221.2	120.8	132.9
GI_31795539-I	RFC5	replication factor C (activator 1) 5, 36.5kDa (RFC5), transcript variant 2	NM_181578.1	194.2	312.6	274.8	181.4	176.3	143.8	199.1	144.9	196	158.8	186.2	148	131.1	138.5	133.6	113.2
GI_26787980-A	IL15RA	interleukin 15 receptor, alpha (IL15RA), transcript variant 1	NM_002189.2	213.5	312	258.4	218.4	156.4	122.6	282.8	165.1	294.7	136.1	155.3	120	144.1	131.7	100.3	98.5
GI_34335245-A	NUP62	nucleoporin 62kDa (NUP62), transcript variant 4	NM_012346.3	2244.8	1578.7	1339.6	1224.9	1338.5	716.4	1571.2	1215.9	907	778.7	1021.6	732.1	601.2	622	518.9	509.8
GI_34328936-S	CD63	CD63 antigen (melanoma 1 antigen) (CD63)	NM_001780.3	5722.9	4226.3	3075.9	2704.4	3789.4	2873	3265.9	3669.9	3875.1	2927.3	4247.4	2537.4	2965.5	2630.4	2048.9	1964.4
GI_4507960-S	ZFP36	zinc finger protein 36, C3H type, homolog (mouse) (ZFP36)	NM_003407.1	7262.5	6123.3	4993.7	4643.7	4512.2	2193.2	5749	3653	5341.2	3916.8	5014.6	3948.1	3006.6	3052.2	2475.6	2179.3
GI_26787974-S	HSPA1B	heat shock 70kDa protein 1B (HSPA1B)	NM_005346.3	1547.2	1650.8	1152.9	613.5	599.6	471.1	704.2	520.1	510.8	431.7	554.6	285.7	339.1	289.5	200.9	181.3
GI_6995997-S	ARF1	ADP-ribosylation factor 1 (ARF1)	NM_001658.2	3749.4	2993.2	2113.5	2086.4	2173.4	1485.8	2105.5	2141.2	1594.6	1325.7	1996.5	994.7	1239.2	933.5	600.1	638.8
GI_23238207-S	IL17R	interleukin 17 receptor (IL17R)	NM_014339.3	1365.3	585.5	643.3	680.7	709.7	531.6	522.7	533.2	584.5	480.6	578.9	269.3	327.4	264.2	172.8	195.8
GI_14210535-S	MGC4083	tubulin beta MGC4083 (MGC4083)	NM_032525.1	670.2	625.8	660.3	491.1	523.3	449.8	702.7	544	394.2	451.2	533.7	197.2	252.7	195.2	149.7	152
GI_28626520-S	KIAA1404	KIAA1404 protein (KIAA1404)	NM_021035.1	867.3	661	745.5	662	533.9	416.7	672.4	647.8	458.3	362.5	438.5	204.4	280.8	235.8	136.7	138
GI_4758873-S	TM9SF2	transmembrane 9 superfamily member 2 (TM9SF2)	NM_004800.1	1540.6	1060.7	875.3	853.1	1132.4	742.7	795.9	820.3	781.1	571	828.1	657.3	582.4	697.5	616.2	515.8
GI_34304350-S	BF	B-factor, properdin (BF)	NM_001710.3	222.3	244.4	245.9	195.6	136.8	131.6	325.7	181	353.8	139.7	127.6	128.8	179.6	150	243.6	147.5
GI_14165470-S	CDC42EP4	CDC42 effector protein (Rho GTPase binding) 4 (CDC42EP4)	NM_012121.3	506.6	398.2	306.1	264.9	249	190	331.2	236.6	249.1	210.7	282.4	205.5	170.5	157.3	139.4	152.7
GI_11386174-A	PPP1R11	protein phosphatase 1, regulatory (inhibitor) subunit 11 (PPP1R11), transcript variant 1	NM_021959.1	2237.3	1372.9	1289.6	1420.2	1778.5	1224.9	1321.9	1454.5	1049.6	797.9	1100.2	832.1	770.5	676.5	603.4	595.2
GI_11968153-S	KIR2DL5	killer cell immunoglobulin-like receptor, two domains, long cytoplasmic tail, 5 (KIR2DL5)	NM_020535.1	785.5	464.5	541.9	646	864.4	579.2	1101.1	879.8	417.1	333.2	698.1	810.5	584.9	612.1	289	240.3
GI_30410804-I	CDCP1	CUB domain-containing protein 1 (CDCP1), transcript variant 1	NM_022842.3	395.8	320.9	307.4	217.6	203.4	164.1	225.9	149.4	285.9	234.2	344.6	348.5	117.5	140.1	145.7	125.4
GI_41872473-S	ETV6	ets variant gene 6 (TEL oncogene) (ETV6)	NM_001987.3	1536.7	1025.8	787	728.1	928.1	492.8	849.9	734	736.9	552.7	697.7	765.2	472.9	568.4	671.6	518.2
GI_19923728-S	AD158	hypothetical protein AD158 (AD158)	NM_032270.2	1043.8	676.7	756.3	824.7	728.8	468.5	667.2	619.5	616.3	475.6	489.5	337.4	391.1	338.2	242.3	227.7
GI_31542987-S	ITM2B	integral membrane protein 2B (ITM2B)	NM_021999.2	3014.9	1762.9	2078.1	2404.5	2305.2	1197.2	1476.4	1622.2	1429.3	1088.5	1162.9	985.2	1158.5	1517.6	1287.8	1012.9
GI_41151474-S	PLXNB2	plexin B2 (PLXNB2)	XM_371474.1	2630.8	1600.8	1228.6	904.1	1159.8	824.5	1402.9	1288.3	909.4	1115.6	1178.3	606.9	649.2	594.3	270.4	352.4
GI_40255011-S	KCTD12	potassium channel tetramerisation domain containing 12 (KCTD12)	NM_138444.2	598.6	262.7	294.4	299	441.2	298.3	323.7	371.8	539.6	300.9	386.7	331.7	396.5	405.3	351.1	273.2
GI_33620754-S	FLJ10201	hypothetical protein FLJ10201 (FLJ10201)	NM_018023.3	1305.1	1132.1	1093.6	911.8	390.6	298.5	932.5	568.7	517.6	536.8	561.1	342.9	334.5	267.3	234.5	224.7
GI_30795230-S	BASP1	brain abundant, membrane attached signal protein 1 (BASP1)	NM_006317.3	7146.5	8657.2	4950.5	3933.1	5479.8	3477.1	7506.8	4792.4	5390.9	4524.6	5127.1	5458.9	3374.5	3680.6	3556	2679.3
GI_4557834-S	PEPD	peptidase D (PEPD)	NM_000285.1	1386.3	565.5	632.1	744.7	845.9	582	579.7	860.1	639.9	502.6	717.8	418.2	515.8	438.3	258	332.7
GI_5031782-S	IFNGR2	interferon gamma receptor 2 (interferon gamma transducer 1) (IFNGR2)	NM_005534.1	5464.3	4544.4	3044.5	2440.1	1962.2	1579	2948.8	2213.2	2663.6	2291.1	3334.7	2111.7	1826.5	1513.5	1539.4	1331.2
GI_4557788-S	NDP	Norrie disease (pseudoglioma) (NDP)	NM_000266.1	195.6	287.4	213.1	172.1	236.7	161.8	219.6	172.1	189.5	193.2	142.2	117.4	119.5	96.1	199.2	174.6
GI_26665892-S	HLA-DRB5	major histocompatibility complex, class II, DR beta 5 (HLA-DRB5)	NM_002125.3	242.4	195.4	3283.2	3448.4	3645.5	1844.1	5606.7	6975.1	5911	2332.2	2265.9	1875.4	4708.4	4274.8	3456.6	2471.1
GI_45592951-S	DESR1	DESR1 protein (DESR1)	NM_206831.1	442.1	347.3	282.3	240.1	354.3	251.9	261.6	255.8	276.4	201.7	245.2	175.9	208.8	217.5	155.3	164.6
GI_4505564-S	P4HA1	procollagen-proline, 2-oxoglutarate 4-dioxygenase (proline 4-hydroxylase), alpha polypeptide I (P4HA1)	NM_000917.1	2410.7	2775.6	2096.2	1566.1	373.6	325.3	1492.6	774.9	890	1036.2	1307.8	682	525.5	503.9	403.2	310.1
GI_42560228-A	RBPSUH	recombining binding protein suppressor of hairless (Drosophila) (RBPSUH), transcript variant 2	NM_015874.3	2757.5	2066.7	2009.1	1657.9	1500.3	1061.2	1604.2	1467.8	1346.9	1449.1	1515.4	906.8	971.8	786.2	625.1	597
GI_4504156-S	CXCL3	chemokine (C-X-C motif) ligand 3 (CXCL3)	NM_002090.1	960.5	6570.2	1944.2	911.7	702.8	546.4	1947.9	388.4	649.8	935.2	2047.1	753.3	472.6	406.9	155.9	171.8
GI_31543823-S	TREM1	triggering receptor expressed on myeloid cells 1 (TREM1)	NM_018643.2	852.8	1645.1	721.1	417.2	460.8	368.8	891.3	322.2	512	570.2	746.6	492.5	356.1	297.4	215.8	203.1
GI_33469954-S	MAOA	monoamine oxidase A (MAOA), nuclear gene encoding mitochondrial protein	NM_000240.2	497.6	427.5	407.4	223.7	223.6	174.3	364.4	258.1	227.2	199.9	184.7	160.5	258.4	293.2	279.9	161.1
GI_34452697-S	ACTN4	actinin, alpha 4 (ACTN4)	NM_004924.3	1859.2	1152.4	1068.9	1065.3	1012.6	680.1	1335.8	1148.4	1146	937.6	1201.6	709.6	698.1	570.2	400.4	397.3
GI_21361630-S	RRN3	RNA polymerase I transcription factor RRN3 (RRN3)	NM_018427.2	557.7	343.3	409.2	424.9	451	324.3	328.8	344.7	361	284.8	275.8	214.3	290.9	355.9	294.1	249.5
GI_39725692-S	FLJ10420	hypothetical protein FLJ10420 (FLJ10420)	NM_018090.3	1505.4	1189.4	1085.4	916.6	751.1	778.2	1029.4	1267.8	751.4	595.5	802.7	332.1	532.3	408.5	237.7	280.4
GI_22095338-S	PGK1	phosphoglycerate kinase 1 (PGK1)	NM_000291.2	1031.9	1058.2	910.6	664.4	325.9	284.5	703.7	534.9	546.2	489	649.4	359.7	343.8	264.4	255.2	250.1
GI_4758913-S	LITAF	lipopolysaccharide-induced TNF factor (LITAF)	NM_004862.1	3240.1	2943.6	2603.5	2263.9	1873.1	1420	2211.5	2071.6	2034.3	1570.2	1904.1	803.1	1308.2	956.4	382.3	463.6
GI_21536462-I	MMP25	matrix metalloproteinase 25 (MMP25), transcript variant 1	NM_022468.3	368.9	230.1	313.1	283.7	329.6	220.4	380.2	328.4	759.8	273.6	304.4	259.6	266.2	234.1	245.4	192.8
GI_20357564-S	CSTB	cystatin B (stefin B) (CSTB)	NM_000100.2	5408.5	4290.6	3712.1	2817.6	3428.1	2099.9	2890.1	3051.9	4378.2	2916.2	4227.8	3569.1	4235	4406.5	4302.8	3992.3
GI_21735620-S	MDH2	malate dehydrogenase 2, NAD (mitochondrial) (MDH2)	NM_005918.2	5000.3	2139.9	2563.6	3048.4	3785.7	2300	2542.6	3126.8	2593	2262	2288.8	1112.8	2077.9	1600.5	713.8	938.9
GI_23200040-S	TNFRSF14	tumor necrosis factor receptor superfamily, member 14 (herpesvirus entry mediator) (TNFRSF14)	NM_003820.2	4738	2779	2986.8	3331	2950.1	1683.2	2642.3	2241.6	3287.6	2597.3	2778.3	1867.6	2239.8	2338.6	1674.5	1699.9
GI_22538439-A	CTSC	cathepsin C (CTSC), transcript variant 2	NM_148170.1	704.7	570.9	419	321.6	171.1	230.8	336.7	353.5	231.3	185	192.1	118.8	155	128.1	105.6	116.7
GI_38679894-S	TXNDC7	thioredoxin domain containing 7 (protein disulfide isomerase) (TXNDC7)	NM_005742.2	1279.9	1101.4	731.3	584.7	566.6	474.8	767.9	692.6	495.8	382.4	525.4	240.4	351.6	258.3	167.5	185.4
GI_4504150-S	GRN	granulin (GRN)	NM_002087.1	4113.2	1876.6	1628.9	1384.3	1877.7	1111.8	1772	2074	1706.2	1316.1	1997.1	1576.1	1225.7	1273.1	1016.2	1049.5
GI_16905502-A	SEC23B	Sec23 homolog B (S. cerevisiae) (SEC23B), transcript variant 2	NM_032985.2	1127.7	799.7	646.2	638.6	767.5	518	577.8	538.9	597	435.3	592.7	389.2	398.8	420.6	345.9	334.6
GI_41350195-S	RAB1A	RAB1A, member RAS oncogene family (RAB1A)	NM_004161.3	2050.6	1621	1209.1	1031.4	1399.3	1072	1422.8	1274.5	883.5	670.3	907	463.9	634.9	538.7	420.1	383.1
GI_4502560-S	CAPG	capping protein (actin filament), gelsolin-like (CAPG)	NM_001747.1	4383.2	1608.1	1451.4	1294.8	1764.5	1190.8	1544.8	2300.9	1507.7	1625.2	2041.3	571.3	1403.9	1061.8	308.7	347.8
GI_4557874-S	DPYD	dihydropyrimidine dehydrogenase (DPYD)	NM_000110.2	526.5	437.2	393.8	317.9	293.9	235.9	343.4	303	255.8	202.4	300.4	167.7	175.1	159.4	107.5	126.7
GI_29171760-S	PP	pyrophosphatase (inorganic) (PP)	NM_021129.2	1477.6	1205.7	1150.5	1071.3	1419.6	1033.4	1399.8	1150.2	1171.6	831.3	768.8	441	738.1	729	310	363.2
GI_44680151-S	FOSL2	FOS-like antigen 2 (FOSL2)	NM_005253.3	1524.2	1905	1095	710.1	789.4	455.6	1616.6	780.6	603.4	780.6	1176.8	1000.4	484.3	382.5	327.9	341.9
GI_6598316-S	ACAA1	acetyl-Coenzyme A acyltransferase 1 (peroxisomal 3-oxoacyl-Coenzyme A thiolase) (ACAA1), nuclear gene encoding mitochondrial protein	NM_001607.2	755.7	600.2	714.3	531.6	357.1	413.4	532.7	430.3	248.3	347.3	384.9	150.1	197.7	164.2	116.3	133.1
GI_38570090-S	CNP	2',3'-cyclic nucleotide 3' phosphodiesterase (CNP)	NM_033133.3	1284.6	686.4	953.2	920.6	900.3	539.6	705.6	1028.7	832.4	602.8	697.6	564.1	587.6	487.7	411.5	370.8
GI_40354191-S	KRT10	keratin 10 (epidermolytic hyperkeratosis; keratosis palmaris et plantaris) (KRT10)	NM_000421.2	1609.6	765.3	1002	1173.8	1306.6	842.1	710.1	948.5	1156.8	964.9	1204.4	902.1	815	656.5	612	746.8
GI_32129208-S	RAP2C	RAP2C, member of RAS oncogene family (RAP2C)	NM_021183.3	1039	833.8	721.7	707.8	1195.7	591.5	696.9	560.7	586.8	458.9	598.1	577.1	448.1	693.8	664.6	555.3
GI_18640747-S	RAB24	RAB24, member RAS oncogene family (RAB24)	NM_130781.1	1969.8	1422.4	1328.9	1196.4	987.6	477.8	1342	1009.9	1462.1	1023.6	1380.4	1429.9	796.8	1005.7	989.7	892.2
GI_40805833-S	CCRL2	chemokine (C-C motif) receptor-like 2 (CCRL2)	NM_003965.3	2533.2	1804.1	1308.5	1032.2	2108.7	1159.5	1988.2	1785.7	2669	1189	1883.7	1731.9	1364.7	1390	1680.9	1435.4
GI_6912705-S	TIC	SEC7 homolog (TIC)	NM_012455.1	1029	803.8	975.8	910.6	385.9	302	567.2	488.6	429.5	572.8	488.8	236.8	351.5	264.1	154.7	191.6
GI_39725674-S	NMT1	N-myristoyltransferase 1 (NMT1)	NM_021079.3	926.7	483.2	629	677.7	650.4	465.9	564.5	646.8	576.9	483.6	516.1	345.6	384.5	308.7	242	246.5
GI_38202231-A	T1A-2	lung type-I cell membrane-associated glycoprotein (T1A-2), transcript variant 2	NM_198389.1	520.9	622.1	684.4	495.5	355.9	272.2	332.9	293.9	960.6	1240	1226.6	973.2	588.5	492.1	397.5	320
GI_11038652-S	AQP9	aquaporin 9 (AQP9)	NM_020980.2	1988.9	2887.7	909.1	517.1	616.5	541.4	1480.3	864.4	507.5	768.4	1403	564.2	412.5	317.6	158.4	176.9
GI_10835009-S	CTNND1	catenin (cadherin-associated protein), delta 1 (CTNND1)	NM_001331.1	590.3	471.6	365.9	285.6	365.3	266.2	343.1	288.5	287.9	304.7	365.6	292.9	221.3	220.8	186.5	183.9
GI_23238255-A	CPT1B	carnitine palmitoyltransferase 1B (muscle) (CPT1B), nuclear gene encoding mitochondrial protein, transcript variant 3	NM_152246.1	621.2	370.2	498.6	514.3	376.8	218	469	343.8	473.5	405.2	352.8	278.1	380	420.6	244.4	283.5
GI_32481212-S	MK-STYX	map kinase phosphatase-like protein MK-STYX (MK-STYX)	NM_016086.2	766.5	470.1	444.9	481	758	523.2	378.4	526.2	470.1	399.5	756.2	444.6	415.8	330	268.2	272.2
GI_45359857-S	GRB2	growth factor receptor-bound protein 2 (GRB2), transcript variant 1	NM_002086.3	2985.4	2037.1	1538.4	1333.8	1265.1	903.6	1412	1752.7	1662.1	1546	1886	1249.6	1227.4	956.7	819.3	860.9
GI_4507190-S	SPTAN1	spectrin, alpha, non-erythrocytic 1 (alpha-fodrin) (SPTAN1)	NM_003127.1	574.3	448.4	398.1	396.2	297.8	234.3	361.7	358.7	160.6	146.1	178.9	109.4	115.9	92.8	99.5	83.8
GI_23111002-A	MAFF	v-maf musculoaponeurotic fibrosarcoma oncogene homolog F (avian) (MAFF), transcript variant 2	NM_152878.1	374	480	357.9	277.9	336.2	219.2	365.1	187.5	244.8	213.2	270.8	152.7	163	171.2	129.1	124.4
GI_7705930-S	CEB1	cyclin-E binding protein 1 (CEB1)	NM_016323.1	1081.2	703.7	1528.6	1489.6	1226.1	680.2	1063.2	1595.5	914.1	560.2	674.8	791	671.2	801.8	841.7	597
GI_34335259-S	PRIC285	peroxisomal proliferator-activated receptor A interacting complex 285 (PRIC285)	NM_033405.2	828.2	635.8	1085.9	958.1	647.2	333.7	890.6	793.9	861.4	375.4	446.3	582	612.6	635.2	732.2	533.1
GI_37655156-S	COPEB	core promoter element binding protein (COPEB)	NM_001300.3	2225.8	1486.9	1220	1185.7	1313.9	950	1347.6	1430.2	1328.7	1227.8	1283.4	524.9	986.8	729.4	299.2	324.5
GI_4505988-S	PPGB	protective protein for beta-galactosidase (galactosialidosis) (PPGB)	NM_000308.1	3122	1541.7	1257.6	1354.7	1870.1	828.8	1735.2	1393.2	2126.8	1573.7	2075.6	2087.5	1618.6	1825.4	1956.1	1646
GI_44889474-S	RAB6IP1	RAB6 interacting protein 1 (RAB6IP1)	NM_015213.2	903	1460.3	762.3	537.7	488.4	289.3	813.5	415.8	514.3	545.2	799.8	530.4	278.2	274	201.4	201
GI_20149581-S	MARCO	macrophage receptor with collagenous structure (MARCO)	NM_006770.2	430.1	921.8	638.9	323.8	137	134.6	781.7	250.7	513	1022.7	1344.7	908.1	192.6	139.7	191.1	181.3
GI_6912715-S	TINF2	TERF1 (TRF1)-interacting nuclear factor 2 (TINF2)	NM_012461.1	1706.3	953.6	1235.4	1483	1151.4	745.4	1005.9	1305.9	1099.8	930.7	1073.6	858.4	850.5	667.9	843.3	777.8
GI_4502898-A	CLTA	clathrin, light polypeptide (Lca) (CLTA), transcript variant nonbrain	NM_001833.1	2193.9	948	1124.5	1258	1486.6	1076.3	1080.9	1556.9	1391.2	1074.7	1494.6	884.7	1072.8	942.8	801.2	824.8
GI_22095361-S	C9orf19	chromosome 9 open reading frame 19 (C9orf19)	NM_022343.2	3924.2	1927.3	1789.5	1737.9	3177.5	1852.5	2376.9	2956.6	3586.6	2338.1	2663.7	2215.4	2125.9	1840.4	2532.6	2059.4
GI_13124893-S	GALNT6	UDP-N-acetyl-alpha-D-galactosamine:polypeptide N-acetylgalactosaminyltransferase 6 (GalNAc-T6) (GALNT6)	NM_007210.2	592.3	455.3	402.2	317.3	323.9	278.2	445.1	291.7	345.2	306.8	454.8	285.3	211	184.5	143.5	141.8
GI_24475618-S	CD83	CD83 antigen (activated B lymphocytes, immunoglobulin superfamily) (CD83)	NM_004233.2	4236.6	3315.1	2889.7	2725.5	2647.1	1982.1	3182.8	2806.1	2970.1	2221.3	2525.4	1732.7	1800.5	1561.6	1884.8	1787.2
GI_5031672-S	IGSF6	immunoglobulin superfamily, member 6 (IGSF6)	NM_005849.1	1760.2	486.6	579.2	699.7	1211.5	591.8	645.9	805.5	1353.8	555.3	630.8	547.3	679.8	617.8	872.6	682.8
GI_21687150-S	LOC203427	similar to solute carrier family 25 , member 16 (LOC203427)	NM_145305.1	450.8	313.2	282.9	254.1	259.4	216.6	277	302.8	235.9	185.5	227.9	146.5	171.7	139.3	121.7	129.5
GI_21361192-S	CD44	CD44 antigen (homing function and Indian blood group system) (CD44)	NM_000610.2	2239	2814.7	1205.9	866.9	1130	780.1	2017.5	1620.2	1082.5	1123.3	1448.7	891.9	1003.2	847.3	506.9	505.6
GI_26787979-A	IL15	interleukin 15 (IL15), transcript variant 3	NM_000585.2	350.8	321.9	323.9	304.2	301.9	193	401.4	309.5	409.9	176.1	226	192.6	244.9	219.6	235.3	187.4
GI_12232392-S	FLJ14153	hypothetical protein FLJ14153 (FLJ14153)	NM_022736.1	1822.1	530.1	582.9	661.4	1128.9	639.2	676.1	890	808.3	552.4	746.6	698	652.7	767.1	1001.3	736.6
GI_10518499-S	F3	coagulation factor III (thromboplastin, tissue factor) (F3)	NM_001993.2	168.8	706.3	266.3	133.6	155.4	118	345.3	111.9	177.5	159.7	211	145.1	98.5	110.8	121	113.3
GI_39725640-S	C6orf166	chromosome 6 open reading frame 166 (C6orf166)	NM_018064.2	892.3	622.2	625.3	577.1	630.7	453.4	602.6	518.9	459.7	362.8	487.2	332	307.5	285.5	224.7	228.3
GI_14249457-S	FLJ14464	hypothetical protein FLJ14464 (FLJ14464)	NM_032789.1	1416.8	1212.5	1696.2	1333.4	900.5	599.3	1116.7	886.6	823.5	766.4	809.1	575.9	521.2	693.4	616.1	542.9
GI_4504038-S	GNA15	guanine nucleotide binding protein (G protein), alpha 15 (Gq class) (GNA15)	NM_002068.1	1721.3	2248	1249.7	852.6	921.1	487.6	1309.6	761.2	988.2	1109	1576.1	1420.8	829.9	828.9	689.4	522.8
GI_37059727-S	MGC10540	hypothetical protein MGC10540 (MGC10540)	NM_032353.2	742	421.9	398.7	463.8	622.6	419.1	416.4	545.4	463.3	428.9	495.3	250.4	364.4	270.4	201.3	233.3
GI_4505378-S	NFE2L1	nuclear factor (erythroid-derived 2)-like 1 (NFE2L1)	NM_003204.1	795.6	608	570.4	504.6	491.5	288.4	501.5	386.7	418.9	411	500.7	282.5	298.4	292.5	177.8	176.1
GI_21314623-S	PGS1	phosphatidylglycerophosphate synthase (PGS1)	NM_024419.2	1459.5	1055.1	767.8	735.8	948.2	587.1	1093.9	639.1	929.9	899.5	1072	759.3	584.2	561	390.7	404.7
GI_33942063-S	SEMA4D	sema domain, immunoglobulin domain (Ig), transmembrane domain (TM) and short cytoplasmic domain, (semaphorin) 4D (SEMA4D)	NM_006378.2	4152.2	3018.3	3694.9	4330.5	3216.4	1522.2	2981.2	2467.4	2869.2	2354.7	2941.7	2843.9	2189.2	2975	2541	1983.9
GI_40018619-S	KIAA1055	KIAA1055 protein (KIAA1055)	NM_015079.2	1583.8	1039	1011.2	833.7	709	476.2	1039.4	856.4	501.5	587.6	659.5	206.7	309.5	282.8	143.7	130.6
GI_21361913-S	FLJ12287	hypothetical protein FLJ12287 similar to semaphorins (FLJ12287)	NM_022367.2	1777.5	1329.1	1301.6	1078	1609.7	1046.4	1463.1	1645	1533.3	791.7	899.9	999	913	910	1137.8	933.4
GI_6006015-S	LGALS1	lectin, galactoside-binding, soluble, 1 (galectin 1) (LGALS1)	NM_002305.2	11727.4	8611.1	6121.1	5060.5	6849.5	5504.2	7152.3	7468.5	5315.1	7663	7958	1680.1	4839.1	3976.9	788.2	1120.7
GI_13129061-S	LENG5	leukocyte receptor cluster (LRC) member 5 (LENG5)	NM_024075.1	923.4	589.2	533.2	562.2	486.2	376.2	588.9	568.9	517.1	427.9	586.8	264.3	363.4	298.5	151.9	192.9
GI_20336745-A	H2AFY	H2A histone family, member Y (H2AFY), transcript variant 1	NM_138609.1	6907.4	4151.5	4046	3499.4	4484.2	2967.9	3789.7	4547.2	3454.7	2805.4	3173.3	2080.3	2660	3060.5	2743	2297.4
GI_20149575-S	NFE2L2	nuclear factor (erythroid-derived 2)-like 2 (NFE2L2)	NM_006164.2	1478.5	1264.7	1117.6	1015.8	1264.3	805.5	1135.2	903.6	706.7	553.9	696.1	327.5	447.9	431.1	210.1	231.7
GI_6995998-S	ARF4	ADP-ribosylation factor 4 (ARF4)	NM_001660.2	1542.7	1099.1	908.8	952	1408.3	767.9	834.6	769.2	802.5	616.3	848.8	573.8	630.1	700.6	480.5	427.9
GI_20127527-S	PARVB	parvin, beta (PARVB)	NM_013327.2	788.9	677.3	439	327.2	289.4	229.8	487	381.1	352.5	342.9	429.3	264	163.8	147.3	176.1	196.2
GI_5803120-S	PDIR	for protein disulfide isomerase-related (PDIR)	NM_006810.1	296.8	251.9	209	191.9	217.6	174.7	213.4	170.5	192.9	149.3	193.8	136.6	141.8	137.8	120.9	136.5
GI_19923371-S	PVR	poliovirus receptor (PVR)	NM_006505.2	254.2	221.7	211.1	154.5	169	161.7	234.6	161.7	175.4	137.4	179.8	107	108.3	103.2	111.9	110.6
GI_20127599-S	RRAGD	Ras-related GTP binding D (RRAGD)	NM_021244.2	983	776.2	626.3	521.6	486	292.6	614.9	523.4	755.2	510	606.6	571	430.8	481.5	542.3	443.8
GI_29789366-S	FOXP4	forkhead box P4 (FOXP4)	NM_138457.1	365.4	266.2	234.5	216	176.7	141.5	261	196.5	174.9	149.1	183.5	125	109.8	128.6	103.3	115.1
GI_26051249-A	TNFSF13	tumor necrosis factor (ligand) superfamily, member 13 (TNFSF13), transcript variant delta	NM_172089.1	597.5	299.8	368.8	322	271.4	215	327.5	372.9	236.9	203.8	235.5	177.7	205.9	163.5	154.5	147.9
GI_5174572-S	MLLT2	myeloid/lymphoid or mixed-lineage leukemia (trithorax homolog, Drosophila); translocated to, 2 (MLLT2)	NM_005935.1	909.8	571.9	647.8	686.8	579.7	364.5	494.6	412.8	539.8	396.3	496.6	406	330.7	400.9	282.1	293.2
GI_38202216-A	SRC	v-src sarcoma (Schmidt-Ruppin A-2) viral oncogene homolog (avian) (SRC), transcript variant 2	NM_198291.1	2848.2	3299	2570.9	1372.7	1764.4	1534.4	2667	1713.3	1843.5	1681.7	2119.4	998.9	1228.3	966.2	543	544.1
GI_24307916-S	HELIC1	helicase, ATP binding 1 (HELIC1)	NM_006828.1	453.6	310.1	318.2	336.4	386.7	265.6	331.2	297	261.7	200.4	227.7	168.4	158.4	192.5	115.5	134.6
GI_21361599-S	SLC37A1	solute carrier family 37 (glycerol-3-phosphate transporter), member 1 (SLC37A1)	NM_018964.2	548.5	381.2	372.5	375.2	320	229.3	342.5	281.5	379.5	315.2	342.3	226.3	228.5	216.8	143.5	171.9
GI_4502280-S	ATP1B3	ATPase, Na+/K+ transporting, beta 3 polypeptide (ATP1B3)	NM_001679.1	3569.2	2618.7	1514.2	1287.4	3031.9	1666	2284.1	1924.1	2176.3	1775.5	2185.9	1730.3	950.2	1111.5	993.8	832
GI_41281456-S	KIAA0247	KIAA0247 (KIAA0247)	NM_014734.2	872.4	797.1	608.8	590.4	512.7	308.7	596.2	444.1	540.3	422.7	602.3	368.7	392.6	343.8	222.1	236.1
GI_42659320-S	LOC170371	hypothetical protein LOC170371 (LOC170371)	XM_378226.1	1266.6	665.5	565.4	415.6	667.4	392.3	834.9	664.3	908.9	892.6	1259.3	1198.3	530.8	652.5	407	349.9
GI_9945319-S	CCNL1	cyclin L1 (CCNL1)	NM_020307.1	1469.4	1268.9	1128.4	894.3	969.4	716.8	959.3	752.2	798.9	714.2	959	453.9	468.9	468.3	228.5	275.8
GI_4505226-S	MNDA	myeloid cell nuclear differentiation antigen (MNDA)	NM_002432.1	1273.7	231.2	310.8	307	299	221.4	326.4	849.4	306.9	187.3	278.9	260.9	222.5	238	679.1	463.7
GI_5803028-S	HEAB	ATP/GTP-binding protein (HEAB)	NM_006831.1	454.4	258	339.6	298.3	441.1	261.2	237.5	300.5	310	242	293.6	222.1	221.4	250.9	199.2	226.2
GI_4557616-S	GAS6	growth arrest-specific 6 (GAS6)	NM_000820.1	344.8	222.8	301	259	165.5	139.6	355	269.9	419.6	253.8	170.9	139.5	179.8	159.8	206.9	173.3
GI_37538348-S	LOC155340	similar to unc-93 homolog B1; unc93 (C.elegans) homolog B; unc-93 related protein (LOC155340)	XM_055725.3	1837.7	1225.6	1223.1	847.1	935.1	740.5	1088.4	1351.1	1349	1167.3	1182.9	817.9	991.2	885	731.6	707.4
GI_19913429-S	ATP5J	ATP synthase, H+ transporting, mitochondrial F0 complex, subunit F6 (ATP5J), nuclear gene encoding mitochondrial protein	NM_001685.3	3010.9	1642.4	1801.7	2000.6	3260.5	1855.6	1693.5	1974.5	1737.3	1362.1	1704.3	1217.7	1238	1473	1210.4	1059.3
GI_4505488-S	ODC1	ornithine decarboxylase 1 (ODC1)	NM_002539.1	770.7	594.4	431.4	477.7	608.3	448.7	472.9	605.4	475.7	424.2	704.1	248.4	360.7	243.5	138.9	174.1
GI_7662137-S	SDC3	syndecan 3 (N-syndecan) (SDC3)	NM_014654.1	593	232.4	304.9	429.6	249.6	185.3	343	344.6	1047	203.6	206.9	201.5	427.5	399.2	376.6	186.3
GI_11496880-S	ELK1	ELK1, member of ETS oncogene family (ELK1)	NM_005229.2	1105.8	1233.4	771.2	650.4	722.2	476.8	781.1	590.3	758.8	598.3	818.8	664.8	522.9	465.1	450.1	425.6
GI_34222187-S	MOBKL2C	MOB1, Mps One Binder kinase activator-like 2C (yeast) (MOBKL2C), transcript variant 1	NM_145279.2	1663.1	531.7	951.2	1095.2	1694.8	979	635.5	985.4	1240.8	688.4	783.1	718.8	801.3	1020.8	1434	1080.5
GI_24797070-S	HLA-E	major histocompatibility complex, class I, E (HLA-E)	NM_005516.3	3020.2	7395.5	3976.1	1745.9	1319.6	2730	3893.3	2368.8	1023.2	1013.5	993.5	405.6	725.8	520.7	317.3	310.4
GI_41872428-S	TRPC4AP	transient receptor potential cation channel, subfamily C, member 4 associated protein (TRPC4AP), transcript variant 1	NM_015638.2	1018.3	872.1	617.2	471.4	423.3	393.8	717.1	569.5	367.7	511.8	578.9	181.8	297	237.9	147.6	150.7
GI_18375640-S	BATF	basic leucine zipper transcription factor, ATF-like (BATF)	NM_006399.2	532.4	367.3	375.7	421.7	404.9	196	382.8	309.2	520	355	425	368	351.3	298.3	315.5	272.7
GI_21071025-S	HIST1H1C	histone 1, H1c (HIST1H1C)	NM_005319.3	908.5	715	427.6	418.7	704.9	437.5	445.1	492.8	960.7	733.5	1123.7	845.9	554.3	497.9	477.7	417.2
GI_21040323-A	BCL6	B-cell CLL/lymphoma 6 (zinc finger protein 51) (BCL6), transcript variant 1	NM_001706.2	2301.1	1754.3	1438.1	1453.2	2398.4	1039.9	1675.6	1017.9	1527.6	1186.6	1480.4	1381.5	850.6	996.8	1147.1	1017.2
GI_30795228-S	HCK	hemopoietic cell kinase (HCK)	NM_002110.2	2053.4	1733.1	1328.9	1004.1	1089.4	617.4	1374.7	1261	1038.5	1134.8	1356.4	847.3	797.2	648	683.7	628.7
GI_9257243-S	SDHC	succinate dehydrogenase complex, subunit C, integral membrane protein, 15kDa (SDHC), nuclear gene encoding mitochondrial protein	NM_003001.2	1857.3	972.7	1074.2	1190.4	1472	936.9	937.2	1156.7	1023.4	805.6	1075.3	572.1	778.5	680.2	520	489.2
GI_37620158-S	KIAA0625	senataxin (KIAA0625)	NM_015046.4	687.2	427.5	498.3	441.6	352.6	304.7	445.7	354.5	266.5	286.2	273.6	158.7	189.8	147	118.3	130.3
GI_5454093-S	STK3	serine/threonine kinase 3 (STE20 homolog, yeast) (STK3)	NM_006281.1	501.9	330	362.7	326.9	430.3	282	345.2	290.5	339.2	274.8	280.3	339.8	245	270	328.8	268.4
GI_6912629-S	IFIT5	interferon-induced protein with tetratricopeptide repeats 5 (IFIT5)	NM_012420.1	334.3	233.7	337.8	326.7	305.1	220.6	250	288.7	318.4	190.5	188.6	152.9	231.7	196.4	218.7	216.6
GI_21361911-S	DNAJC1	DnaJ (Hsp40) homolog, subfamily C, member 1 (DNAJC1)	NM_022365.2	1130.7	739	655.6	637	747.1	424.2	610.3	482.2	680.1	495.2	595.2	589.9	425	530.5	498.7	434.6
GI_30348976-S	CBX6	chromobox homolog 6 (CBX6)	NM_014292.2	2191.2	1267.1	1528.5	1362.8	1427	948.4	1443.4	1117.7	1031	1024	1054.4	549.1	723.3	763.3	385.2	395.9
GI_37543969-S	LOC376086	similar to signal recognition particle 14kD (LOC376086)	XM_352068.1	1102	946.8	878	871.7	621.7	495	625.5	605.7	376.8	353.5	507.2	211.8	294.2	204.2	167.7	134.3
GI_4507204-S	SRF	serum response factor (c-fos serum response element-binding transcription factor) (SRF)	NM_003131.1	1227.4	637.8	715.8	796.2	797	497.8	751	760.3	803.2	626.8	752.4	639	515.5	417.6	402.3	425.6
GI_23111040-A	SNX3	sorting nexin 3 (SNX3), transcript variant 2	NM_152827.1	3207.4	2171.8	2003.6	1784	1470.1	1271.8	1472.3	1766.4	1829.4	1456.6	2009.4	1330.9	1537.8	1205.9	1138.2	1220.9
GI_5453735-S	MAF	v-maf musculoaponeurotic fibrosarcoma oncogene homolog (avian) (MAF)	NM_005360.2	740.7	344.1	343	372.9	296.5	216.7	383.2	367.2	524.5	352.9	358.7	356.4	368.3	427.7	428.6	298.2
GI_32189393-S	ATP5B	ATP synthase, H+ transporting, mitochondrial F1 complex, beta polypeptide (ATP5B)	NM_001686.2	10399.5	5924.7	6133.8	6797.4	8778.5	4993.1	5929.7	7629	7265.1	5551.2	6635.9	4941.2	5225	4737.4	4126.3	4236.7
GI_45593139-S	GTPBP2	GTP binding protein 2 (GTPBP2)	NM_019096.3	1307.3	1165.5	884	745.6	541.2	441.4	947.7	737	414.1	462.5	629	226.8	283.4	231.2	138.8	139.2
GI_35493781-A	RNF19	ring finger protein 19 (RNF19), transcript variant 2	NM_015435.3	3876.8	2649.7	2549.4	2474.2	2229.4	1484.4	2466	2078.7	2489.2	2032.6	2074.5	1936	1579.5	1826.5	1826.9	1482.2
GI_11545889-S	IFRG28	28kD interferon responsive protein (IFRG28)	NM_022147.1	255.7	215.7	265.1	272.3	251.7	180.8	262	250.7	240.2	167.9	167.8	115.5	185.6	155.2	158.4	130.4
GI_39930396-S	KIAA1387	KIAA1387 protein (KIAA1387)	NM_020463.1	369.3	278.1	275.5	281	276.7	192.3	221.1	184.9	251.2	202.9	252.4	214.3	196	258.9	213.3	175.6
GI_31455610-S	ZAP70	zeta-chain (TCR) associated protein kinase 70kDa (ZAP70)	NM_001079.2	1246.5	871.9	1390.9	1017.6	950.4	853	987.6	761.9	239.5	493.4	381.2	144.4	248.8	255.5	116.6	133.4
GI_21362109-S	TPK1	thiamin pyrophosphokinase 1 (TPK1)	NM_022445.2	342.6	234.6	277.9	285.7	225.9	184.8	198.3	224.8	230.2	179.4	195.1	155.6	169.4	142.6	160.9	155.1
GI_40353771-S	BLVRA	biliverdin reductase A (BLVRA)	NM_000712.3	1085.1	547.6	654.3	675.2	632.2	363.6	649.3	631.8	748.7	410.1	530.6	466.1	477.6	493.7	615.8	484.5
GI_4505864-S	PLAUR	plasminogen activator, urokinase receptor (PLAUR)	NM_002659.1	671.7	1720.5	727	511.2	1236.9	446	869.3	286.9	534	618.4	1078.8	1092.8	468.9	622.6	556.7	381.6
GI_32490578-A	CRA	cisplatin resistance associated (CRA)	NM_181873.1	363.1	362.4	268	197.5	223.1	160.2	228.6	167.8	210.1	175.9	242.2	227.1	147.9	147.5	200.2	164.8
GI_4557009-S	ACP2	acid phosphatase 2, lysosomal (ACP2)	NM_001610.1	451	290.2	269.6	270.9	313.6	243.9	250.4	365.6	469.8	323.7	301.5	240.4	369.9	344.7	267.6	231.7
GI_34222287-S	TUBG1	tubulin, gamma 1 (TUBG1)	NM_001070.3	557.2	317.1	407.2	363.6	615.7	327.4	370.8	392.4	389.6	337.4	434.1	289.1	315	251.2	255.6	288.5
GI_25306271-A	MRPL11	mitochondrial ribosomal protein L11 (MRPL11), nuclear gene encoding mitochondrial protein, transcript variant 2	NM_170738.1	631.5	346.1	455.8	432	578.8	415.9	363.1	506.6	448	331	453	252.6	385.2	404.7	235.9	322.7
GI_44680112-S	DSCR2	Down syndrome critical region gene 2 (DSCR2), transcript variant 1	NM_003720.2	598.9	336.6	388.1	393.9	481.5	312.5	303.6	282	386.4	322.2	381.8	273.2	270.2	223.5	189	196.6
GI_24308032-S	FNBP4	formin binding protein 4 (FNBP4)	NM_015308.1	2343.3	1795	1845.8	1537.7	1602.6	1178.2	1432.1	1185.8	1054.1	1112.5	1269.3	828.6	624.5	765.5	434.6	536.8
GI_12408664-A	MAL	mal, T-cell differentiation protein (MAL), transcript variant d	NM_022440.1	776	373.7	906.7	836.4	950.9	718.2	528	695.3	432.2	405.8	354.2	178.2	362.8	270	149	163.6
GI_13446228-S	MESDC1	mesoderm development candidate 1 (MESDC1)	NM_022566.1	339.1	248.5	240.7	235.9	270.3	188	246.1	208.1	232.5	189.8	228.3	158.4	163.8	174.7	142.7	125.4
GI_20336278-A	SLC26A6	solute carrier family 26, member 6 (SLC26A6), transcript variant 3	NM_134426.1	1036.8	689.9	614.9	525.8	480.3	368.2	521.2	421	302.2	555.2	583.5	253.4	250.5	275.8	129.7	153.4
GI_6912493-S	MAPRE1	microtubule-associated protein, RP/EB family, member 1 (MAPRE1)	NM_012325.1	1200.3	942.6	795.8	805.7	959.6	716.2	765.1	823.3	497.8	439	578.7	296	421.2	310.6	229	212.8
GI_5031748-S	HMGN2	high-mobility group nucleosomal binding domain 2 (HMGN2)	NM_005517.1	5055	2817.7	3256.5	3626.3	4524.3	2624.5	2412.1	2913.6	2817.2	2315.3	3404.7	2147.6	2392.3	2428.7	1836.6	1542.8
GI_4505416-S	NQO2	NAD(P)H dehydrogenase, quinone 2 (NQO2)	NM_000904.1	528.6	547.9	615.9	470.2	395.1	348.1	454.5	357.4	389	391.2	446.3	191.8	327.6	238.5	122.8	144.2
GI_6598322-S	GDI2	GDP dissociation inhibitor 2 (GDI2)	NM_001494.2	1610.9	1351.8	1186.1	1175.5	833.4	594.2	650.3	824.5	910.7	707.5	1017.8	481.6	612.1	622.5	397.5	327.2
GI_9966798-S	SAS10	disrupter of silencing 10 (SAS10)	NM_020368.1	1000.1	483.8	590.7	674.9	782.7	414.7	470.1	418	515.9	373.1	549.5	550	383.4	683.7	534.4	416.9
GI_21362053-S	MGC4368	hypothetical protein MGC4368 (MGC4368)	NM_024510.2	2681.5	1446.6	1757.4	1664.2	1276.8	815.3	1843.1	1542.2	778.9	1323	1313.4	263.6	628.5	518.9	146.6	216.4
GI_33356561-S	VENTX2	VENT-like homeobox 2 (VENTX2)	NM_014468.2	897	505.8	404.2	333.7	224.7	178.7	426.4	299.8	270.2	395.3	595.7	748.4	189.6	212.3	313.2	262.1
GI_37550226-S	LOC377296	similar to 60S RIBOSOMAL PROTEIN L21 (LOC377296)	XM_352588.1	1382.6	1077.8	1144.3	1480.4	1237.1	705.6	527.5	642.3	769.8	533.8	907.3	544.5	551.9	999	518.1	461.6
GI_41222100-S	KIAA0877	KIAA0877 protein (KIAA0877)	XM_371891.1	534.9	433.6	418.3	332.2	301.2	246.1	333.6	282.4	277	305.3	336.5	224.1	232.9	255.1	156.3	171.9
GI_4826997-S	SFPQ	splicing factor proline/glutamine rich (polypyrimidine tract binding protein associated) (SFPQ)	NM_005066.1	531.9	291	348.5	356.9	506.8	306	324.4	306.2	319.6	239.1	296.1	259.8	250.5	352.1	248.8	196.8
GI_45439350-S	SEPX1	selenoprotein X, 1 (SEPX1)	NM_016332.2	1499.4	704.4	811.1	775.7	1283.3	735.7	879	981.3	1543.7	595.9	830.7	739.1	771.4	652	861.7	705.9
GI_4505224-S	MNAT1	menage a trois 1 (CAK assembly factor) (MNAT1)	NM_002431.1	291.5	217.4	289.1	262.7	250.6	177.1	238.4	200.2	202.3	166.8	180	132.6	148.5	148.2	120.7	127.6
GI_9558754-S	DNAJB9	DnaJ (Hsp40) homolog, subfamily B, member 9 (DNAJB9)	NM_012328.1	684.8	660.6	492.9	411.5	540.2	357.7	462.1	381.2	410.6	331.4	424.4	352	328.7	348.8	345.4	326.9
GI_45359861-S	PSMA2	proteasome (prosome, macropain) subunit, alpha type, 2 (PSMA2)	NM_002787.3	2074.5	1361.9	1299.1	1234.7	1434.4	1004.7	1322.7	1336.7	659.6	652.3	768.3	225.6	453.5	335.7	162.1	197
GI_19923222-S	NFKB2	nuclear factor of kappa light polypeptide gene enhancer in B-cells 2 (p49/p100) (NFKB2)	NM_002502.2	1260	940.8	992.1	932.9	874.8	394.9	913.8	517.7	417.7	471.7	511.6	268.2	253.2	263.1	154.6	173.6
GI_14251210-S	MCCC2	methylcrotonoyl-Coenzyme A carboxylase 2 (beta) (MCCC2)	NM_022132.3	287.2	219	224.8	189.5	177.1	145.6	193.7	185.5	220.2	167.6	164.1	113.8	133.5	127.7	101.7	133.7
GI_18426870-S	ASGR1	asialoglycoprotein receptor 1 (ASGR1)	NM_001671.2	633	258.3	252.6	215	199.4	162.5	218.6	274.6	421	224.5	285.5	293.1	209.7	231.6	471.9	302.9
GI_21361533-S	C13orf12	chromosome 13 open reading frame 12 (C13orf12)	NM_015932.2	3772.3	2169.2	2143	2357.3	4122.7	1725.5	2451.6	2244.5	3362.9	1911.1	2503.7	2228.5	2193.7	2516.8	3020.8	2363.1
GI_17999527-S	COX6A1	cytochrome c oxidase subunit VIa polypeptide 1 (COX6A1), nuclear gene encoding mitochondrial protein	NM_004373.2	3595.1	2599.3	2453.4	2016.9	2905.6	2451.3	1986.6	2413.1	977.8	1506.3	1681.7	393.3	905.4	714.1	222.7	334.4
GI_4503970-S	GDI1	GDP dissociation inhibitor 1 (GDI1)	NM_001493.1	1747.8	989.3	1035.8	1036.7	1264.6	565.9	1017.3	738.9	835.5	757.6	957.9	737.8	590.5	759.9	516.4	469.6
GI_21389504-S	MARLIN1	multiple coiled-coil GABABR1-binding protein (MARLIN1)	NM_144720.1	527.9	411.5	439.2	335.7	229.7	160.9	369.5	261.1	302.1	270.2	326.3	322.8	258.1	278.8	246.8	222.4
GI_20070124-S	P4HB	procollagen-proline, 2-oxoglutarate 4-dioxygenase (proline 4-hydroxylase), beta polypeptide (protein disulfide isomerase; thyroid hormone binding protein p55) (P4HB)	NM_000918.2	6500.4	9278.6	4653.9	2837.8	2091.4	2299	5017.1	3182.6	1488.8	2438.8	2939.1	547	1273.5	854	239.3	296.6
GI_38569448-S	XCL2	chemokine (C motif) ligand 2 (XCL2)	NM_003175.2	957.2	793.4	800.4	670.3	800.2	344.4	1061.4	708.3	718.3	524.6	644	616.4	464.3	509.8	825.7	833.7
GI_42655967-S	LOC400759	similar to Interferon-induced guanylate-binding protein 1 (GTP-binding protein 1) (Guanine nucleotide-binding protein 1) (HuGBP-1) (LOC400759)	XM_375746.1	220.3	178.9	186.2	141.5	138.3	118.3	173.5	132.9	227.6	138.3	120.8	103.9	114.7	108	123.1	106.7
GI_33519459-I	MCL1	myeloid cell leukemia sequence 1 (BCL2-related) (MCL1), transcript variant 1	NM_021960.3	256.5	307.8	219.6	166.8	167	152.6	212.7	162.5	165.4	134	182.4	118	120.1	103	106	116
GI_34147566-S	GUK1	guanylate kinase 1 (GUK1)	NM_000858.3	3466.9	2421.4	2264	2127.1	1788.6	1071.2	2054.4	1765.4	1943	2061.2	2254.4	824.6	1384	1119.4	390	469.3
GI_34916005-S	CLDN23	claudin 23 (CLDN23)	NM_194284.1	555.8	262.9	391.5	402.6	1224.3	611.4	271.6	350.1	599.8	353	275.4	265.3	406.1	455.2	297	218.1
GI_13129099-S	XTP3TPA	XTP3-transactivated protein A (XTP3TPA)	NM_024096.1	641.5	325.3	375	471.8	592.6	408.6	343.5	522	598	406.9	482.2	357.1	403.8	384.8	312.1	352.1
GI_17572809-S	THOC4	THO complex 4 (THOC4)	NM_005782.1	575.3	356.1	369.3	318.9	382.9	308.4	301.9	355.9	415.8	386.1	377.6	185.3	257	204.2	124.2	138.6
GI_13376690-S	FLJ23263	hypothetical protein FLJ23263 (FLJ23263)	NM_025115.1	574.1	333.5	389.8	395.2	467.9	337	322	397.7	400.5	304.5	382.9	280.2	307.3	283.4	220.5	226.7
GI_29743323-S	LOC347348	similar to Heat shock 27 kDa protein (HSP 27) (Stress-responsive protein 27) (SRP27) (Estrogen-regulated 24 kDa protein) (28 kDa heat shock protein) (LOC347348)	XM_293276.1	343.7	243.1	240.6	254.5	237.1	176	181.8	231.5	227.1	170.6	207.1	151.9	161.3	181.9	157.9	147.8
GI_21618341-S	STAT5A	signal transducer and activator of transcription 5A (STAT5A)	NM_003152.2	3669.2	2194.1	2537.3	2700.6	2865	1918.7	3031	2478.6	2577.6	2191	2135.8	1025.4	1467.1	1334.5	486.1	602.4
GI_40254903-S	FLJ20321	hypothetical protein FLJ20321 (FLJ20321)	NM_017766.2	423.5	309.8	296.2	259.9	301.2	198.1	304.3	247.9	296.4	220.6	229.4	195.8	195.3	204.5	189.6	178.8
GI_8923931-S	C9orf46	chromosome 9 open reading frame 46 (C9orf46)	NM_018465.1	544.7	504.8	442.1	391.7	378.2	297.7	416.9	375.8	332.5	241.7	321.9	168.3	242.8	190.2	155.6	156.9
GI_4757859-S	BNIP3L	BCL2/adenovirus E1B 19kDa interacting protein 3-like (BNIP3L)	NM_004331.1	1513.2	2152.5	1352.2	1025.5	339.8	314.6	1103.8	668.3	586.2	797	1029.6	334	385	250.5	161.3	168.1
GI_14141194-S	SDF2	stromal cell-derived factor 2 (SDF2)	NM_006923.2	988.6	586.9	561.9	616.7	820.4	567	630.5	742.7	672.2	573.9	762.9	490.5	517.4	421.8	283	345.4
GI_18034689-S	C20orf4	chromosome 20 open reading frame 4 (C20orf4)	NM_015511.2	956	470.7	517.5	651.4	742.5	522	493.5	652.3	518.6	445.4	535.7	335.2	443.7	359.7	255.1	288.9
GI_4502860-S	AP3S1	adaptor-related protein complex 3, sigma 1 subunit (AP3S1)	NM_001284.1	2092.8	1346.8	1386.2	1408.6	1540.9	881.2	1229.5	1284.5	1195.3	941.4	1181.8	837.8	799.6	891.6	866.4	768
GI_8922666-S	C20orf31	chromosome 20 open reading frame 31 (C20orf31)	NM_018217.1	1411.9	826.2	764.1	827.8	730.8	453	700.9	754.4	1403.5	898.7	1251.7	896.6	828.3	849.4	624.6	624
GI_38348383-S	FLJ35093	FLJ35093 protein (FLJ35093)	NM_198549.1	1014.3	713.7	789.1	842.1	779.8	341.1	474.2	373	650.8	578.2	765.7	529.6	392.7	668.4	352.5	355.8
GI_7019408-S	HIG2	hypoxia-inducible protein 2 (HIG2)	NM_013332.1	1615.7	4009	1528.1	818.6	188.5	147.4	1637.5	362.2	682.3	843.7	1132	1012.7	299.7	304.5	713.1	516.4
GI_21314680-S	KIAA1598	KIAA1598 (KIAA1598)	NM_018330.2	928.3	462.2	481	404.1	604.1	441.5	607.9	568.8	455.9	372.3	395.1	388.1	280.1	327	306.2	253.9
GI_31542589-S	ETV7	ets variant gene 7 (TEL2 oncogene) (ETV7)	NM_016135.2	170.9	162.4	181.3	154	155.9	127.9	177.5	138.6	246	150.2	130.6	126.2	118.9	121	147.6	120.5
GI_19718750-I	UNG	uracil-DNA glycosylase (UNG), nuclear gene encoding mitochondrial protein, transcript variant 2	NM_080911.1	189.5	154.7	147	145.5	123.2	105.2	119.5	95.9	124.4	96.5	114.8	92.2	105.7	91.1	79.1	96.5
GI_37595544-S	PCTK2	PCTAIRE protein kinase 2 (PCTK2)	NM_002595.2	387.3	306.4	311.9	261.5	316.2	231.1	161	141.1	242.8	201.8	215.7	172.1	186.3	230.8	137.6	138.7
GI_18087856-S	NCE2	NEDD8-conjugating enzyme (NCE2)	NM_080678.1	831.3	655.4	591	506.1	491.2	340.6	407.2	435.3	489.3	377.1	426.9	347.6	373.1	345.2	398.1	409
GI_31343604-S	LYRIC	LYRIC/3D3 (LYRIC)	NM_178812.2	1531.3	839.8	806.3	911.3	1360.7	696.9	778	758.7	801.4	602.2	805.7	701.4	609.7	753.3	678.3	543.9
GI_9790905-S	GADD45G	growth arrest and DNA-damage-inducible, gamma (GADD45G)	NM_006705.2	262.1	200.6	209	209.2	325.5	180.8	152.1	154.8	228.7	175.6	232.3	187.3	180.3	262.9	220.9	191.2
GI_21070979-A	PAM	peptidylglycine alpha-amidating monooxygenase (PAM), transcript variant 3	NM_138821.1	1518.8	1192	1222.7	950.8	448.8	339.5	1038.3	669.8	864.5	854.6	1212.7	1245.6	566.5	562.9	781.5	697
GI_32307157-S	CENTG3	centaurin, gamma 3 (CENTG3)	NM_031946.3	1229.6	763.7	752.5	673.3	642.1	448.3	852.2	667.1	563.6	749.2	894.4	487.5	461.7	487.9	229.2	280.6
GI_42518066-S	TNPO3	transportin 3 (TNPO3)	NM_012470.2	430.7	356.3	328.3	276.8	266.9	208.6	277.1	278.7	251.1	257.1	324.7	156.5	178.7	145.3	102	110
GI_13325073-S	MYBPC3	myosin binding protein C, cardiac (MYBPC3)	NM_000256.2	386.3	289.6	260	209.5	257.1	184.4	262.8	213.2	251.5	247.7	217.1	186.8	146.4	163.9	168.1	144.8
GI_33598925-S	SCARB2	scavenger receptor class B, member 2 (SCARB2)	NM_005506.2	2078.2	771.4	962.3	971.2	994.1	647.1	1068.9	1234.6	1406.9	671.5	722.9	572.8	782.2	710.2	756.3	668.2
GI_21361768-S	CFLAR	CASP8 and FADD-like apoptosis regulator (CFLAR)	NM_003879.3	399.8	333.2	327.9	274.7	270.6	200.5	240.9	191.9	249.8	229.5	254.1	194.8	159.3	199.5	141.8	147
GI_32171185-S	BCAP31	B-cell receptor-associated protein 31 (BCAP31)	NM_005745.5	4339.2	2221.3	2152.7	2251.2	3433.3	2396.3	2362.7	3245.3	2415.9	2111.7	2553.6	1737.9	1987.3	1590.6	1068.8	1324.2
GI_36030993-S	FEM1C	fem-1 homolog c (C.elegans) (FEM1C)	NM_020177.2	1143.1	794.2	939.8	873.1	791.9	523.5	682.5	666	785.3	598.7	644.7	562.1	511.2	502.9	558.6	448.3
GI_38683861-S	RAC3	ras-related C3 botulinum toxin substrate 3 (rho family, small GTP binding protein Rac3) (RAC3)	NM_005052.2	250.5	264.8	257.5	197.4	223.2	170.7	226.1	177.7	199.4	147.5	165.5	147.8	147.8	164.4	143	133.8
GI_7706368-S	BRP44L	brain protein 44-like (BRP44L)	NM_016098.1	1628.3	892.2	924.4	1068.1	2042.7	1128.2	878.8	933.1	1077	900	957.4	800.9	864.3	1232	1197.1	972.9
GI_31563517-A	MAP1LC3A	microtubule-associated protein 1 light chain 3 alpha (MAP1LC3A), transcript variant 2	NM_181509.1	576.7	1443.4	568.3	440.2	648.7	394.2	788.1	482.4	365.3	551.3	433.9	332.4	289.1	262.6	205.9	217.1
GI_34147601-S	ARHGDIA	Rho GDP dissociation inhibitor (GDI) alpha (ARHGDIA)	NM_004309.3	3397.9	1697.3	1877.3	2072.4	2334.4	1301.9	2033	1672.2	1586.2	1129.2	1455.2	1237.3	1068.9	1017.6	914	892.5
GI_18375672-S	RENT1	regulator of nonsense transcripts 1 (RENT1)	NM_002911.2	1078.7	842	800.9	600.5	439	501.6	822.2	657.3	236.2	336.9	385.6	132.3	194.2	170.3	93.7	124.8
GI_22538425-A	C6orf4	chromosome 6 open reading frame 4 (C6orf4), transcript variant 1	NM_147200.1	368.6	546.2	389.7	280.4	254.7	201.2	386.9	228.8	246.1	241.7	322.3	233.2	180.6	160.5	129.9	146.8
GI_7661619-S	HIG1	likely ortholog of mouse hypoxia induced gene 1 (HIG1)	NM_014056.1	572.6	385.9	401.6	414.7	759.8	372.2	310.9	374.1	369.5	288.5	363.9	291.6	284.7	355.3	308	269.5
GI_40807361-S	RAB7	RAB7, member RAS oncogene family (RAB7)	NM_004637.5	1079.8	799.3	667.8	555.1	548.7	447.9	682.9	646.6	411.9	346.8	450	253.3	275.7	240.3	160.9	173.7
GI_40254847-S	MTCH2	mitochondrial carrier homolog 2 (C. elegans) (MTCH2), nuclear gene encoding mitochondrial protein	NM_014342.2	955.7	491.2	619.6	644.9	892.8	529.6	518.9	614.8	717.6	514.9	737.7	479.7	487.7	489.3	479.3	519.4
GI_34878689-A	CIAS1	cold autoinflammatory syndrome 1 (CIAS1), transcript variant 2	NM_183395.1	973	2162.6	741.8	497.4	563.2	334.6	1297.2	504.2	637.6	574.5	898.3	701.7	321	320.2	318.5	306.4
GI_22027476-A	CDIPT	CDP-diacylglycerol--inositol 3-phosphatidyltransferase (phosphatidylinositol synthase) (CDIPT), transcript variant 1	NM_006319.2	648.8	361.5	444.2	546.4	569.8	342.4	373.9	498.2	409.9	352.4	423.2	238.6	332.5	271.1	153.9	179.1
GI_4758485-S	GTF2A2	general transcription factor IIA, 2 (12kD subunit) (GTF2A2)	NM_004492.1	1051.3	568.3	580	652.1	838.9	491.6	559.8	690.3	605.4	445.7	618.7	321.2	422.3	409.6	231.7	245.6
GI_45006969-S	DR1	down-regulator of transcription 1, TBP-binding (negative cofactor 2) (DR1)	NM_001938.2	638.7	398	375.2	393.5	467.6	330	367.8	394.9	355.1	316.2	375.3	235.4	308.2	243.4	181.3	207.9
GI_13325074-S	QSCN6	quiescin Q6 (QSCN6)	NM_002826.2	4531.2	4071.9	2778.9	2177.1	3249.9	2145.7	2716.7	1844.1	2684.4	3930.4	5097.2	4978.1	2096.3	1942.8	2296.1	1515.6
GI_23111059-S	SF3B4	splicing factor 3b, subunit 4, 49kDa (SF3B4)	NM_005850.3	537.7	271.9	351.1	338.5	393.5	266.9	305.5	301	248.9	194.2	250.1	197.8	180	160.1	150.2	164.3
GI_21735553-S	MAP3K11	mitogen-activated protein kinase kinase kinase 11 (MAP3K11)	NM_002419.2	1281.3	703.3	836.2	702.8	701.3	521.7	888.5	741.2	316.3	480.6	478.2	168	270.9	260.2	138.6	144.1
GI_7661745-S	SPC12	signal peptidase 12kDa (SPC12)	NM_014041.1	4222.2	1946.5	2150.5	2642.1	4254.4	2101.1	2009.2	2556.6	2207.4	1761.9	2398.2	1175.6	1681.1	1480.6	715.1	899
GI_37543806-S	LOC376101	similar to Peptidylprolyl isomerase A (cyclophilin A) (LOC376101)	XM_352070.1	8174.1	5430.6	5690.7	6415.3	6421.5	4032.5	4225.9	6449.8	6107.3	4813.7	5988.5	4461.7	4431.8	4714.9	4337.1	3874.4
GI_37545625-S	TAF4B	TAF4b RNA polymerase II, TATA box binding protein (TBP)-associated factor, 105kDa (TAF4B)	XM_290809.2	579.3	355.7	419.8	561.8	686.4	302	286.4	280.5	480.4	359.9	359	326.4	300.4	423.6	432.6	335.8
GI_21626467-S	NP220	NP220 nuclear protein (NP220)	NM_014497.2	1062.9	843.4	842.1	747	611.5	411.3	725.5	555.1	475.7	511.8	563.6	360.1	295.9	365.2	191.9	222
GI_5174516-S	MADH7	MAD, mothers against decapentaplegic homolog 7 (Drosophila) (MADH7)	NM_005904.1	673.2	568.1	496.1	373.6	364	306.8	464	373.9	297.7	316.1	367.6	195.3	214	178.2	121.8	135.1
GI_27886537-I	ATP2A2	ATPase, Ca++ transporting, cardiac muscle, slow twitch 2 (ATP2A2), transcript variant 1	NM_170665.2	582.5	424.5	380.9	303.5	413.1	344	363	325.8	236.3	199.2	220.9	161.2	150.9	162.5	123.6	141
GI_42658673-S	LOC285972	hypothetical protein LOC285972 (LOC285972)	XM_380154.1	265	211.5	263.6	251	421	264.4	365.9	243.7	247.6	220.8	252.9	203.8	173.5	262.9	172.5	150.5
GI_35493877-S	RELB	v-rel reticuloendotheliosis viral oncogene homolog B, nuclear factor of kappa light polypeptide gene enhancer in B-cells 3 (avian) (RELB)	NM_006509.2	2418.8	2024	1688.7	1442.4	1394.5	1012.8	1833.2	1538.6	931.5	998.6	1201.3	454	666.3	524.7	212.4	269.8
GI_4758579-S	C1orf38	chromosome 1 open reading frame 38 (C1orf38)	NM_004848.1	2820.8	1614.7	1983.7	1651.1	1459.2	1013.5	1994.7	1861.3	1754.6	1480.6	2014.8	1325.3	975.4	845.4	558.9	567.8
GI_15277420-A	UBE2J1	ubiquitin-conjugating enzyme E2, J1 (UBC6 homolog, yeast) (UBE2J1)	NM_016336.2	500.8	524.7	374.5	306.5	348.2	293.2	386	342	346	288.7	291.7	227.3	249.2	207.2	220.8	224
GI_34916057-S	KLF4	Kruppel-like factor 4 (gut) (KLF4)	NM_004235.3	317.3	216.5	202.9	186.8	185.6	151.8	187.2	169.3	205.9	164.2	196.4	156.1	126	156.7	141.8	121.9
GI_5902015-A	RTN4	reticulon 4 (RTN4)	NM_007008.1	5195.1	2728.5	2719.7	2507.5	3451.2	2975	3330	3207.9	2486.3	1991.2	2293.8	1456.3	1784.5	1506.9	1249.8	1040.6
GI_28416950-S	IL3RA	interleukin 3 receptor, alpha (low affinity) (IL3RA)	NM_002183.2	826.4	581.3	753	590.3	565.5	509.7	818.2	752.1	715.9	809.1	405.4	160	400.6	236.9	165.3	153.4
GI_4505286-S	IRF4	interferon regulatory factor 4 (IRF4)	NM_002460.1	630	591.9	501	378.3	311.6	203	360.7	289.3	330.2	290.3	351.8	207.7	182.2	179.9	140.4	149.9
GI_23110956-A	CTSH	cathepsin H (CTSH), transcript variant 2	NM_148979.1	1890.6	1475.5	882	799.9	1122.5	733.8	1702.5	2265	1411.1	1337.5	1548	792.7	1152	840.7	747.4	812.3
GI_31341196-S	KRTCAP2	keratinocyte associated protein 2 (KRTCAP2)	NM_173852.2	2011.3	994.3	1168.7	1366.4	1866.4	1148.3	1072.8	1669.7	1372.6	1060.3	1352.2	787.4	1179.9	1083.3	600.9	860.5
GI_31340555-S	cig5	viperin (cig5)	NM_080657.3	435.9	348.5	612.1	629	335.8	218.1	445	444.7	339.6	226	274.9	191.4	229.5	263.1	203.2	179.4
GI_5729771-S	CLN5	ceroid-lipofuscinosis, neuronal 5 (CLN5)	NM_006493.1	397.3	287.1	277.7	285.8	305.6	229.1	244.4	248.5	245.1	198.4	249.7	174.3	174.9	152.4	162.3	175.5
GI_10863908-S	SPINT2	serine protease inhibitor, Kunitz type, 2 (SPINT2)	NM_021102.1	1128.5	483.5	574.3	547.5	528	404.3	502.1	590.2	825.5	695.1	768.9	487.5	539.2	457.9	464.8	388.9
GI_22094986-S	raptor	raptor (raptor)	NM_020761.1	326.1	255.5	309.9	280.2	278.2	214.5	406.9	282.6	195	229.4	214.7	149.7	114	128.8	115.4	131.1
GI_4507456-S	TFRC	transferrin receptor (p90, CD71) (TFRC)	NM_003234.1	982.2	737.8	763.4	672.4	982.9	532.8	809.7	663.9	624	536.7	603.3	392.1	367.1	371.3	255	283
GI_20127535-S	RGL1	ral guanine nucleotide dissociation stimulator-like 1 (RGL1)	NM_015149.2	2295.9	343.9	712.8	1020.2	1143	756.4	778.3	1730	1532.9	567	396.8	427.1	1087.9	1283.1	1405.7	967.6
GI_10518498-S	RNF24	ring finger protein 24 (RNF24)	NM_007219.2	721.7	628.3	705.9	496.8	528.6	428.8	653.5	432.4	250.9	273.6	254.9	146	199.8	200.4	124.5	149.7
GI_13129141-S	LGP2	likely ortholog of mouse D11lgp2 (LGP2)	NM_024119.1	792.9	623.7	1105.2	995.6	697.6	456.3	926	939.3	842.7	553.5	463.8	504.8	579.3	627.2	783.7	587.6
GI_27734928-S	FLJ35802	hypothetical protein FLJ35802 (FLJ35802)	NM_173538.1	157.1	130.8	134	106.2	104.6	85.1	107.3	103.4	123.7	99.3	118.7	100.6	81.2	82.7	94.6	85.9
GI_7662301-S	ProSAPiP2	ProSAPiP2 protein (ProSAPiP2)	NM_014726.1	614	302.1	324.7	312.4	294	181.3	219.7	208.1	431.4	325.6	336.6	181.3	211.1	236.1	121.1	122.4
GI_21396488-S	PRSS15	protease, serine, 15 (PRSS15), nuclear gene encoding mitochondrial protein	NM_004793.2	904	803.2	644.7	513.7	291	284.4	588.4	384.2	320.1	450.7	330.7	121.9	239	175.7	102.8	112.2
GI_38327559-S	STK35	serine/threonine kinase 35 (STK35)	NM_080836.2	1116.8	799.1	757.1	756.7	645.9	538.3	734.9	595.6	473.3	470.9	667.8	329.7	327	277	200.2	217.3
GI_32454732-A	WINS1	WINS1 protein with Drosophila Lines (Lin) homologous domain (WINS1), transcript variant 3	NM_181740.1	395	255.9	322.5	313.6	438.1	273.8	248.4	206.2	276.4	235.1	258	192.2	172.4	198.6	137.3	139.1
GI_9961245-I	TAP2	transporter 2, ATP-binding cassette, sub-family B (MDR/TAP) (TAP2), transcript variant 1	NM_000544.2	367.8	276.5	320.9	271.8	264.8	199.3	261	246.8	285.8	169.4	208.4	184.6	193.1	207.9	200.5	167.2
GI_14574571-S	BCL2L2	BCL2-like 2 (BCL2L2)	NM_004050.2	273.3	252.5	228.5	187.3	189.8	145.5	189.3	160.9	174.2	172.3	227.2	186.1	137.2	140.5	158.1	131.4
GI_42716300-S	CD59	CD59 antigen p18-20 (antigen identified by monoclonal antibodies 16.3A5, EJ16, EJ30, EL32 and G344) (CD59), transcript variant 2	NM_000611.4	1216.4	1067.6	1153.2	727	1250.2	737.2	952.6	815	1214.9	869.1	1203.2	1024.2	568	555	655.2	543.8
GI_21536395-A	ANGPTL4	angiopoietin-like 4 (ANGPTL4), transcript variant 2	NM_016109.2	631.6	2431.1	976.2	219.4	144.3	154.4	1771.5	148.9	427.5	707.5	733.1	618.9	154.4	129.2	191.4	143.6
GI_19920322-A	CDW92	CDW92 antigen (CDW92)	NM_022109.2	1000.4	702.4	510.8	400.9	401.8	363.5	513.6	567.2	323.5	325.5	404.3	190.1	215.3	152	138.6	135.4
GI_4504106-S	GPX4	glutathione peroxidase 4 (phospholipid hydroperoxidase) (GPX4)	NM_002085.1	5852	4054.5	3146.6	3018.5	3321.9	2193.7	2595.4	3088.3	2012.2	3014.2	3830.3	835.1	1902.5	1422.9	325	472
GI_34147528-S	LOC91272	hypothetical protein BC007436 (LOC91272)	NM_138369.1	415.4	300.4	270.9	320.4	338.1	212.3	231.3	219.6	263.5	198.8	289.8	210.3	181.3	232.2	174.8	195.8
GI_31881629-S	PTGER2	prostaglandin E receptor 2 (subtype EP2), 53kDa (PTGER2)	NM_000956.2	518.5	321.4	326.3	306	260.6	201.7	269.5	265.3	291.8	180.4	221.2	180.4	198.1	172	162	152.2
GI_19913344-S	SLBP	stem-loop (histone) binding protein (SLBP)	NM_006527.2	723.3	607.8	564.7	453	501.1	397.8	497.9	475.2	332.6	367.9	367.4	186	248.3	209.1	131.5	139.3
GI_5454161-S	TXNIP	thioredoxin interacting protein (TXNIP)	NM_006472.1	3724.6	3065.9	3046.2	2314	1899.6	1643.4	2203	1895.4	1475.6	1174.7	2030.4	687.8	906.6	784.4	328.5	404.8
GI_19882253-S	CST3	cystatin C (amyloid angiopathy and cerebral hemorrhage) (CST3)	NM_000099.2	1172.9	858	841.1	391.6	405.7	585.1	776.3	692.7	178.2	212.9	226.7	125.2	161.3	128.4	114.8	115.2
GI_27597060-S	C6orf133	chromosome 6 open reading frame 133 (C6orf133)	NM_015255.1	700.3	498.8	467.9	479.8	428.4	303.5	420.9	344.8	349.5	302.3	358.9	241.6	256.8	245.3	172.4	199.5
GI_5453596-S	CAPZA1	capping protein (actin filament) muscle Z-line, alpha 1 (CAPZA1)	NM_006135.1	2230.2	1438.8	351.3	367.5	1936.8	987	240.9	244.6	287.3	206.4	291.2	244	734.4	1157.9	1304.1	1102
GI_7661921-S	RAB21	RAB21, member RAS oncogene family (RAB21)	NM_014999.1	1294.9	867.9	708.1	750.5	983.9	562.8	754.3	635.6	698	511.8	761.5	640.2	474.3	579.9	439	393.5
GI_37551909-S	FLJ10211	hypothetical protein FLJ10211 (FLJ10211)	XM_290820.2	611.1	434.1	475.1	407.6	490.9	295.2	394	325.5	352	401.2	396.3	258.4	244.5	300.2	141.4	174.1
GI_41350321-S	MAML1	mastermind-like 1 (Drosophila) (MAML1)	NM_014757.3	690	581.5	535.9	450.6	355.8	268	389	313.9	277.1	266.6	348.1	215.4	227.6	199.3	156.1	187.3
GI_27886587-A	PTK2B	PTK2B protein tyrosine kinase 2 beta (PTK2B), transcript variant 4	NM_173175.1	1317.3	824.4	1013.6	993.1	1153.7	539.3	1082.4	730.9	594.6	613.9	649.3	485.9	373.6	359.4	261.2	267.1
GI_42655923-S	LOC400810	similar to Ferritin heavy chain (Ferritin H subunit) (LOC400810)	XM_375850.1	748.6	734.6	517.1	439.2	707.2	313.5	420.7	350.3	513.5	428.6	731.5	528.5	393	493.2	370.3	329.1
GI_21361283-S	SMNDC1	survival motor neuron domain containing 1 (SMNDC1)	NM_005871.2	558.2	425	425	394	486.4	273.1	287.3	272.3	339.4	280.4	330.1	283.4	239.2	376.4	354.7	283.4
GI_21361729-S	FLJ10986	hypothetical protein FLJ10986 (FLJ10986)	NM_018291.2	273	200.1	205.9	167.7	194.6	138.8	169	157.2	155	180.7	263.8	190.7	145.7	127	127.6	150.8
GI_30089963-S	CDC42EP2	CDC42 effector protein (Rho GTPase binding) 2 (CDC42EP2)	NM_006779.2	288.6	493.4	354.7	210.9	200	172.1	339.3	173	234.8	219.9	291.8	240.6	184.3	134.5	161	158.1
GI_30061568-I	FLJ10378	FLJ10378 protein (FLJ10378), transcript variant 3	NM_032239.2	317.6	239.6	240.7	252.4	284.3	192.8	208.8	174.2	212.9	181	197.6	164.4	161.6	152.6	130	146.5
GI_31543145-S	MGC11256	hypothetical protein MGC11256 (MGC11256)	NM_024324.2	1406.4	798.2	774.5	689.3	639.6	525.2	814.9	704.3	833.5	625.7	721.7	470.6	426.2	389.5	319.5	328.9
GI_6912247-S	DNPEP	aspartyl aminopeptidase (DNPEP)	NM_012100.1	566.6	434.4	423.1	375.3	353.6	251	393.5	346.9	286.5	265	287	154.9	215.8	174	128.5	147.5
GI_44890061-S	C14orf43	chromosome 14 open reading frame 43 (C14orf43)	NM_194278.2	960.8	714.4	719.1	732.4	777.9	467.8	585.1	472	605	533.3	565.3	443.6	335.5	377.6	313.3	317.2
GI_38016920-S	RAB35	RAB35, member RAS oncogene family (RAB35)	NM_006861.4	1414.3	845.7	952.8	774.7	1120.7	759.3	786.5	959.8	890.6	815.8	819.8	614.9	716.1	626.1	504.4	461.3
GI_4503126-S	CTNNA1	catenin (cadherin-associated protein), alpha 1, 102kDa (CTNNA1)	NM_001903.1	311.7	254	218.3	197.4	204.3	147.6	184.1	157	193	159.3	191.2	159.2	130.8	149.1	128	126.9
GI_37542000-S	LOC374723	similar to Adrenoleukodystrophy protein (ALDP) (LOC374723)	XM_351066.1	811.6	386.8	472	406.7	610.4	336.2	529.9	528.8	604.2	419.4	438.7	361.8	368.6	407.9	350.8	305
GI_31543822-S	TRAM1	translocation associated membrane protein 1 (TRAM1)	NM_014294.3	4000.7	2500.9	2570.7	2754.9	2899.5	2061.4	2189.9	2303.9	1852.7	1376.6	1549.2	1183.8	1391.3	1383.2	1293	1214.8
GI_4502098-S	SLC25A5	solute carrier family 25 (mitochondrial carrier; adenine nucleotide translocator), member 5 (SLC25A5)	NM_001152.1	1808.3	1366.3	1190.3	1165.9	1124.3	861	920.5	1130.9	773.4	718.4	1015.3	324.2	470.7	363.2	193.7	234.4
GI_7706317-S	DHRS7	dehydrogenase/reductase (SDR family) member 7 (DHRS7)	NM_016029.1	2014.9	1657.3	1448.1	1167.6	850	734.9	1062.8	975.4	643.5	684.6	970	452.1	607.9	448.1	252.7	254
GI_32401423-S	MLP	MARCKS-like protein (MLP)	NM_023009.4	1100.3	857.9	731.9	555.7	526.2	527	618.9	567.9	365.4	530	798.3	302.9	350.9	253.9	173.1	191.1
GI_31317211-I	ANKFY1	ankyrin repeat and FYVE domain containing 1 (ANKFY1), transcript variant 1	NM_016376.2	869.5	520.2	665.7	594.9	623.4	409.4	533.6	510.9	571.6	456.2	525.6	363	358	390.8	280.1	283.4
GI_19743810-S	TBK1	TANK-binding kinase 1 (TBK1)	NM_013254.2	1222.3	902.2	849.1	828.6	1151.6	692.1	988.8	785.7	936	710.4	791.5	712.3	572.7	664.3	595.5	535
GI_5174476-S	K-ALPHA-1	tubulin, alpha, ubiquitous (K-ALPHA-1)	NM_006082.1	5120.3	2435.5	3677.6	3646.3	5375.1	2970.6	2991.6	3505.5	4711.4	3186.2	4032.4	3419.1	2636.2	3452.5	4016.8	3369.9
GI_23503262-S	IBRDC3	IBR domain containing 3 (IBRDC3)	NM_153341.1	738.5	652.9	540.8	436.2	343.9	232.2	638	368.2	163.5	168.1	199.1	136.4	121.6	121.6	109.3	115.1
GI_37543271-S	KIAA0397	KIAA0397 gene product (KIAA0397)	XM_029438.4	2824.8	1544.7	1732.9	1832.8	1885.3	1061.2	1800.8	1314.6	1025.1	1159.3	1363.8	764.7	682.3	681.6	431.2	518.8
GI_8922821-S	FLJ11011	hypothetical protein FLJ11011 (FLJ11011)	NM_018299.1	732.1	511.2	487.4	427.4	635.6	433.9	421.4	449.5	447.1	363.5	437.2	392.4	343.9	345.5	471.1	362.2
GI_20428653-S	CALM2	calmodulin 2 (phosphorylase kinase, delta) (CALM2)	NM_001743.3	6046.2	2585.1	3110.9	3837.6	5571.7	3435.4	2816.3	3711	3671.5	2772.2	3356.7	2640.1	2636.2	3181.8	2773.2	2523.7
GI_37550803-S	MGC11279	hypothetical protein MGC11279 (MGC11279)	XM_350802.1	657	424.7	490.9	383.3	378.8	302.7	387.8	346.6	184.3	264.1	278.1	116.3	139.2	138.7	108.4	108.8
GI_41327153-S	OBRGRP	leptin receptor gene-related protein (OBRGRP)	NM_017526.2	1032.8	739.6	604.9	523.6	644.2	486	385.2	433.3	712.9	586.8	565.7	442.9	569.4	524.6	305.2	324.5
GI_24797075-S	HLA-DPB1	major histocompatibility complex, class II, DP beta 1 (HLA-DPB1)	NM_002121.4	14281.4	9113.1	9537.4	10944.9	9494	4997.7	12086.4	12391.5	16223.9	7300.7	7163.7	6575.7	9306.9	9166	13285.6	10377.2
GI_18644884-S	PDXK	pyridoxal (pyridoxine, vitamin B6) kinase (PDXK)	NM_003681.2	1388.4	1105	725.3	651.6	784.4	574.2	843	795.6	675.5	684.6	1000.3	399.6	618.9	459	318.4	347.8
GI_27754197-S	MTND4	NADH dehydrogenase 4 (MTND4)	NM_173711.1	9461.7	7577.8	6828.2	8003.3	7562.1	3453.1	4634.3	3350.1	3611	3032.4	5266.6	4469	3093.6	4530.3	2454.6	2593.7
GI_7661843-S	JM1	JM1 protein (JM1)	NM_014008.1	663.5	465.9	456.9	410.2	434.1	271.1	373.3	371.5	243.8	367.6	372.7	169.1	239.4	190.7	127.8	128.3
GI_31088849-S	TMSL6	thymosin-like 6 (TMSL6)	NM_181428.1	2102.7	1867	1748.4	1498.3	345.4	280.4	831.2	804.7	759.1	519.7	901.2	276.2	163.5	136	135.2	132
GI_15431302-S	RPL9	ribosomal protein L9 (RPL9)	NM_000661.2	1486.2	1252.8	1293	1557.1	2060.7	810.9	671.8	700.3	873	653.5	1197.9	769.2	657	1347.9	943	797.3
GI_38045916-A	PIGO	phosphatidylinositol glycan, class O (PIGO), transcript variant 2	NM_152850.2	312.6	242.7	231.5	264.4	208.8	172.8	173.5	206.8	215.3	182.8	201.2	168.9	177.4	143.6	112.1	126.1
GI_31543538-S	RAB5A	RAB5A, member RAS oncogene family (RAB5A)	NM_004162.3	1271.8	1009.4	907	761.2	844	668.3	850	722	511.5	508.6	545.9	351.4	404.7	427.7	274.2	280.5
GI_21361686-S	FLJ10300	hypothetical protein FLJ10300 (FLJ10300)	NM_018051.2	366.1	312.6	409	333.3	244.2	203.9	305.1	238.4	287.6	288	253.7	194.4	170.8	161.4	146.9	164.8
GI_17738300-S	COL7A1	collagen, type VII, alpha 1 (epidermolysis bullosa, dystrophic, dominant and recessive) (COL7A1)	NM_000094.2	384.2	322.6	257.5	210.6	252.3	191.6	212	165.3	196.4	302.5	314.3	266.9	144.4	181.4	129.5	152
GI_14589898-S	MAP2K1	mitogen-activated protein kinase kinase 1 (MAP2K1)	NM_002755.2	2089.1	2155.5	1654.3	1281	1123.5	718	1660.6	1076.2	961.2	979.3	1184.5	792.8	601.4	609.6	492.7	457.5
GI_31543542-S	RAI17	retinoic acid induced 17 (RAI17)	NM_020338.1	3131.8	2371.4	2124.8	1626.8	3227.4	2000.1	3067	2162.2	1811.4	1705.7	1813.3	1955.8	1241.2	1461	1260.8	1212.2
GI_8051609-S	KDELR2	KDEL (Lys-Asp-Glu-Leu) endoplasmic reticulum protein retention receptor 2 (KDELR2)	NM_006854.2	1000.2	823.7	632.8	607.2	792.6	573	654.7	620.4	644.8	502.4	827.9	616.4	544.9	472.3	527.8	493.5
GI_22748838-S	AHSA2	AHA1, activator of heat shock 90kDa protein ATPase homolog 2 (yeast) (AHSA2)	NM_152392.1	1474.9	850.1	940.4	1035.8	1413.7	884.9	854.2	595.3	1230.1	1055.4	978.3	813.7	457.1	626.7	541.1	569.7
GI_38455412-S	FPRL2	formyl peptide receptor-like 2 (FPRL2)	NM_002030.3	3009.3	1186	1572.6	1517.8	1050.2	939.5	1676.2	2081.2	1084.5	1121.7	1299.6	684.6	982.1	786	640.4	384.8
GI_39777593-S	SLCO4A1	solute carrier organic anion transporter family, member 4A1 (SLCO4A1)	NM_016354.3	773.7	1754.8	758.5	397.6	381.7	259	965.5	237.1	498.1	461.1	653.5	507.8	268	268.3	264.3	321.2
GI_45439322-S	PPIH	peptidyl prolyl isomerase H (cyclophilin H) (PPIH)	NM_006347.3	386.1	274.4	280.3	302.9	316.7	250.3	198.8	303.8	279.1	222.3	283.8	227.8	231.6	246.8	218.2	194.6
GI_37577154-S	ATP6AP1	ATPase, H+ transporting, lysosomal accessory protein 1 (ATP6AP1)	NM_001183.3	2892	1710	1245.8	1272.5	1608.9	1243.2	1470.6	1904.1	1238.4	1154.6	1550.7	622.9	824.5	618.1	261	406.6
GI_11545911-S	CARD15	caspase recruitment domain family, member 15 (CARD15)	NM_022162.1	969.9	908.2	668.1	388	286.3	255.2	725.7	410.7	533.1	459.8	625.4	406.4	261.1	242.4	217.9	180.5
GI_18959199-S	LATS2	LATS, large tumor suppressor, homolog 2 (Drosophila) (LATS2)	NM_014572.1	232.8	233.6	197	156.2	162.6	127.4	172.9	151.2	162.9	133.2	154.2	110.8	117.1	108.7	102.5	110.4
GI_27477086-S	IL18R1	interleukin 18 receptor 1 (IL18R1)	NM_003855.2	484	325.3	419.4	368.2	260.9	204.4	299.3	244.5	285.8	250.2	227.8	181.5	167.4	214.5	148.5	139.9
GI_13259551-A	G1P3	interferon, alpha-inducible protein (clone IFI-6-16) (G1P3), transcript variant 1	NM_002038.2	1337.4	1379.4	2797.5	2002.8	1629.4	801.9	1763.9	3461.3	1386.4	621.2	543.9	875.4	1239	1708.2	4911.8	2242.4
GI_19923781-S	LILRB1	leukocyte immunoglobulin-like receptor, subfamily B (with TM and ITIM domains), member 1 (LILRB1)	NM_006669.2	394.1	447.1	732.3	334.3	336.7	256.9	310.7	227.2	361.2	289.1	359.6	322.1	285.5	256.4	238.4	214
GI_10092618-S	NFKBIA	nuclear factor of kappa light polypeptide gene enhancer in B-cells inhibitor, alpha (NFKBIA)	NM_020529.1	6251.9	7759	4961.4	4027.3	5184.2	2691.9	4830.7	3386.3	4398.4	3879.5	5973.6	4497.3	3268.3	3839.8	3260	2902.3
GI_24797068-S	HLA-DQB1	major histocompatibility complex, class II, DQ beta 1 (HLA-DQB1)	NM_002123.2	1830.6	1451.7	1195.3	1472.8	898.9	520.2	1359	1780.2	3477.5	1422.9	1041.2	1052.4	1487.1	1347.6	1744.4	1350.6
GI_7705808-S	CGI-94	comparative gene identification transcript 94 (CGI-94)	NM_016037.1	625.7	371.3	365.9	382	434	340.6	365.3	383.2	341.7	262.1	311	228.1	231.1	212	176.3	177
GI_41399283-A	HSPD1	heat shock 60kDa protein 1 (chaperonin) (HSPD1), nuclear gene encoding mitochondrial protein, transcript variant 1	NM_002156.4	1668	1463.1	1229.1	1216.7	1810.7	898.8	1134.9	905.9	983	803.3	1006.4	561	630.6	557.7	413.3	424.6
GI_32189370-S	TPARL	TPA regulated locus (TPARL)	NM_018475.2	589.3	493.7	434.5	339.8	424.3	314.3	374.4	320	273.8	306.8	322.2	181.5	210.7	186.2	130.7	138.9
GI_6006013-S	ITGAM	integrin, alpha M (complement component receptor 3, alpha; also known as CD11b (p170), macrophage antigen alpha polypeptide) (ITGAM)	NM_000632.2	696.2	232.1	268.1	361.4	669.2	354.8	252.9	379.9	282.3	214.9	356.2	267	206.1	203.3	285.9	272.3
GI_33598913-I	ACVR1B	activin A receptor, type IB (ACVR1B), transcript variant 1	NM_004302.3	581.2	538.7	388.6	314	323.8	250.4	426.8	313.6	333.1	325.5	403.2	293.1	229.7	204	178.2	182.8
GI_39777611-A	SS18L1	synovial sarcoma translocation gene on chromosome 18-like 1 (SS18L1), transcript variant 2	NM_015558.3	678.6	513.7	588.3	526.7	495	397.3	479.4	383.9	396.2	410.7	454.4	341.3	277.7	318.7	251.7	260.7
GI_21071036-I	BCOR	BCL6 co-repressor (BCOR), transcript variant 1	NM_017745.4	1100	906.3	821.8	741.5	681.9	472.4	864.8	605.4	488.7	438.5	519.4	303.5	302.9	263.6	159.4	184.2
GI_9845520-S	S100A9	S100 calcium binding protein A9 (calgranulin B) (S100A9)	NM_002965.2	1570.6	1436.8	1567.7	1398.9	1817.2	1378.8	1563.8	1136.7	2062.5	1703.3	3112.8	1907.8	1381.4	1337	1162.8	1009.6
GI_34147667-S	TFDP1	transcription factor Dp-1 (TFDP1)	NM_007111.3	677.1	473.1	433.2	398.1	574.6	395.3	468.4	410.3	387.9	317.7	417.1	262.7	298.3	280.4	190.8	225.4
GI_14249657-S	MGC14376	hypothetical protein MGC14376 (MGC14376)	NM_032895.1	952	750.9	560	422.8	415.5	450.1	530.9	332	316.4	361.1	400.5	244.6	228.5	258.8	156	142.5
GI_38683796-S	ANKS1	ankyrin repeat and sterile alpha motif domain containing 1 (ANKS1)	NM_015245.1	596.6	381.1	366.2	345.5	360.7	253.4	340.7	302.8	337.8	273.1	303.2	230	222.6	223.2	158.3	180.1
GI_28605136-A	PSMD10	proteasome (prosome, macropain) 26S subunit, non-ATPase, 10 (PSMD10), transcript variant 2	NM_170750.1	850.6	708.5	534.8	567.1	568.2	449.1	497.3	530.4	480.8	403.8	478.4	279.1	365.7	312.2	266.6	250.5
GI_41206115-S	ERN2	ER to nucleus signalling 2 (ERN2)	XM_370947.1	203.9	167.5	164.5	133.4	148.4	140.9	153	125.9	158.4	127.3	128.9	112.4	106.6	113.8	123.6	126.8
GI_4506030-S	PPT1	palmitoyl-protein thioesterase 1 (ceroid-lipofuscinosis, neuronal 1, infantile) (PPT1)	NM_000310.1	1006.4	399.6	489.7	566.3	1086.3	630.9	527.9	720.2	536.3	454.1	552.7	443.9	537.6	686.2	645.4	546.5
GI_40548385-S	RAB8A	RAB8A, member RAS oncogene family (RAB8A)	NM_005370.4	1590.2	795.1	1100.1	1000.7	856.5	625.7	885.1	1080.4	1142.1	904.6	1044.8	651.7	706.1	649.8	376.8	369.2
GI_5454157-S	VARS2	valyl-tRNA synthetase 2 (VARS2)	NM_006295.1	656	311.4	388.1	424.7	580.3	329	324.8	428.5	509	425.8	491.3	368.9	400.9	343.7	277.6	347.6
GI_5174552-S	MFAP1	microfibrillar-associated protein 1 (MFAP1)	NM_005926.1	621.2	418.5	409.2	408.4	427.6	271.6	336.1	350.8	308.4	272	341.8	193.1	251	204.4	133.3	166.2
GI_31542290-S	CANX	calnexin (CANX)	NM_001746.2	5153	3498.3	2745.1	2906.5	4294.1	2781.4	2862.9	2280.7	2664.9	2112.2	2451	2216.3	2022.2	2232.2	2480.8	2358.4
GI_32698675-S	LHFPL2	lipoma HMGIC fusion partner-like 2 (LHFPL2)	NM_005779.1	2441.6	852.7	865.6	821.2	1614.9	1164.3	1306.8	1582.9	1544.3	962.8	887.8	679.3	1199.4	1357.6	578.3	562.5
GI_42544196-A	DIABLO	diablo homolog (Drosophila) (DIABLO), nuclear gene encoding mitochondrial protein, transcript variant 3	NM_138929.2	453.4	370.8	345.4	365.3	389.7	261.4	261.7	306.5	341.9	272.4	353.9	287.2	235.3	352.8	288.3	253.5
GI_45433498-S	ZDHHC18	zinc finger, DHHC domain containing 18 (ZDHHC18)	NM_032283.1	561.5	426.6	426.9	341.6	256	239.7	338	324.7	272.5	234.2	293.3	163.6	191.5	160.1	123.2	141.8
GI_27436949-S	LMNB1	lamin B1 (LMNB1)	NM_005573.2	205.5	255.3	194.6	157.2	155	132.2	160.5	126.2	188.5	132.8	121.3	123.2	104.7	112.8	120.5	101.5
GI_45359844-S	G3BP2	Ras-GTPase activating protein SH3 domain-binding protein 2 (G3BP2), transcript variant 2	NM_012297.3	570	472.5	406	400.8	324.4	245	290.9	285.4	286.4	239.2	321.2	232.7	214.4	258.7	241.7	208
GI_21327676-S	HLA-B	major histocompatibility complex, class I, B (HLA-B)	NM_005514.4	29360.7	21743.4	21627.2	21368.5	18648.8	10753.1	22615.3	22709	21216.2	15783.3	15484.7	11372.1	13328.4	15727.6	17432.9	17176.9
GI_41281428-S	BZW1	basic leucine zipper and W2 domains 1 (BZW1)	NM_014670.2	3142.2	3138.6	2225.4	1761.5	1744.2	1186.3	1823.8	1259.2	1230.5	1214	1851.7	996.9	1013.9	925.3	640	633.7
GI_22538438-I	CTSC	cathepsin C (CTSC), transcript variant 1	NM_001814.2	892.2	641.4	395.1	357.9	233.9	263.8	362.1	441.9	346.4	213.8	241.1	140.3	215	171.3	112.4	136
GI_7019440-S	KIR3DL1	killer cell immunoglobulin-like receptor, three domains, long cytoplasmic tail, 1 (KIR3DL1)	NM_013289.1	689.2	441	575.4	617.8	669	430.2	802.7	633.6	443.5	373.2	701.1	804.2	525.5	520.2	263.1	224.8
GI_31543135-S	MAF1	homolog of yeast MAF1 (MAF1)	NM_032272.2	819.8	343.5	402.9	585.2	821	344.3	315.5	475.6	784.6	590.8	752.2	620.6	587.2	512.1	322.2	405.1
GI_21359853-S	RABGGTB	Rab geranylgeranyltransferase, beta subunit (RABGGTB)	NM_004582.2	676.8	516.9	501.8	473.5	507.5	316.6	395.3	367.9	429.7	352.2	474.2	346.4	304	359.1	318.2	279.6
GI_23110943-S	PSMA6	proteasome (prosome, macropain) subunit, alpha type, 6 (PSMA6)	NM_002791.1	1689.1	1456	1138.1	1190.7	1586.7	850.8	902.4	761.9	1106.6	699.6	1192.5	1016.2	851.3	1313.3	1220.1	941.4
GI_32490571-S	EPB41L3	erythrocyte membrane protein band 4.1-like 3 (EPB41L3)	NM_012307.2	7198.9	7509.5	5020.5	3666.4	4285	2849.1	5205.6	3106.9	3577.5	4302.7	5074.6	5031.1	2795.9	3260.1	2940.7	2180.1
GI_4827011-S	SLC1A6	solute carrier family 1 (high affinity aspartate/glutamate transporter), member 6 (SLC1A6)	NM_005071.1	185.5	161.3	143.7	118.9	129.8	107.5	120.7	96.1	139.6	128.7	132.3	93.3	85.7	99.4	90.3	90.3
GI_34222220-S	IMP-2	IGF-II -binding protein 2 (IMP-2)	NM_006548.3	514.7	477	324.6	260.9	334.6	225.2	292.4	221.4	280.7	252.2	266.3	268.7	171.4	171.6	244.1	175.6
GI_37548551-S	LOC343363	similar to Transcription factor BTF3 (RNA polymerase B transcription factor 3) (LOC343363)	XM_291533.2	404.5	292.8	325.9	366.2	481.4	244.5	229.8	236.5	288.4	203.5	303.3	243.4	184.5	321.5	231.2	208.1
GI_38016929-A	OASL	2'-5'-oligoadenylate synthetase-like (OASL), transcript variant 2	NM_198213.1	594.5	476.4	652.7	637.9	372.1	248.9	470.2	608.1	479.3	376.4	387	339.7	392.3	403.8	311.7	256
GI_37556035-S	LOC377653	similar to L21 ribosomal protein (LOC377653)	XM_352732.1	762.7	564.8	590.2	775.2	777	439.5	313.3	395.5	436.8	335.1	457.4	359.4	319.1	575.9	307.3	283.5
GI_16950656-S	CCND2	cyclin D2 (CCND2)	NM_001759.2	3751.5	2042.8	3123.6	2932.4	3615.2	1789.3	3036.4	2401.9	2853	1818.3	2010.9	1907.8	1733.4	2059.5	1784.8	1634.3
GI_33354274-S	FLJ10521	hypothetical protein FLJ10521 (FLJ10521)	NM_018125.2	234.6	202.6	187.2	165.5	139.1	113.9	167.4	139.7	149.3	120.1	165.9	109.4	119.1	108.2	105.3	105.3
GI_4505072-S	MAFG	v-maf musculoaponeurotic fibrosarcoma oncogene homolog G (avian) (MAFG)	NM_002359.1	2170.8	1500.3	1125.9	1020.3	1849.9	1110.7	1329.8	977.2	1395	1228.2	1606.9	1317	904.2	1014.3	836.6	907.4
GI_37595529-A	PHC2	polyhomeotic-like 2 (Drosophila) (PHC2), transcript variant 2	NM_004427.2	810.6	774	522.7	423.7	433.3	306.6	462.1	324.5	407.3	498.8	682.6	533.1	340.6	303.8	240.9	264.4
GI_42544158-S	HSPH1	heat shock 105kDa/110kDa protein 1 (HSPH1)	NM_006644.2	851.8	536.3	490.3	471.6	759.3	487	522.7	583.3	434.9	330.7	361	252	289.5	322.1	199	239.4
GI_40556362-S	NT5C3	5'-nucleotidase, cytosolic III (NT5C3)	NM_016489.10	758.8	584.8	754.8	646.9	636.3	515.6	665.3	687.9	403	329.6	350.9	295.4	522.4	609	252.7	251.4
GI_42544184-A	LGALS8	lectin, galactoside-binding, soluble, 8 (galectin 8) (LGALS8), transcript variant 1	NM_006499.3	1014.2	712.7	581.9	495.9	414.5	245.6	618.8	438.6	595.4	506.8	701.3	594.4	393.4	451.2	407.7	393.4
GI_39930468-S	BXDC1	brix domain containing 1 (BXDC1)	NM_032194.1	557.5	302.6	371.3	425.8	562	282.2	311.3	333.8	503.2	325.5	428.5	393.5	320.7	467.8	449.4	355.1
GI_4503650-S	ACSL1	acyl-CoA synthetase long-chain family member 1 (ACSL1)	NM_001995.1	301.4	827.9	362.4	237.4	199.9	206	394.9	195.8	215.8	178.8	189	128.3	146.3	127.5	128.3	129.9
GI_18426903-A	WRNIP1	Werner helicase interacting protein 1 (WRNIP1), transcript variant 2	NM_130395.1	1370.4	942.6	969.3	824	674	500.8	867.1	736.2	470.8	459.3	558.9	277	318.3	272.9	164	197.6
GI_30795206-S	PPP2R5B	protein phosphatase 2, regulatory subunit B (B56), beta isoform (PPP2R5B)	NM_006244.2	599.3	477.4	490.7	446.6	333.8	255.4	430.6	321.4	224.7	236.4	257.1	171.4	171.4	170.7	138.3	152.1
GI_19557686-S	SURF2	surfeit 2 (SURF2)	NM_017503.2	497.8	321.8	348.9	371	362.2	305.2	297.1	363.8	404.8	342.6	389.2	332	317.7	262.9	273.1	335.2
GI_19743568-I	TANK	TRAF family member-associated NFKB activator (TANK), transcript variant 1	NM_004180.2	1000.9	1117.7	856.7	623.9	737.8	605.1	864.6	613.5	779	723.9	772	589.5	494.1	475.5	459.1	404.8
GI_41406053-S	APP	amyloid beta (A4) precursor protein (protease nexin-II, Alzheimer disease) (APP), transcript variant 1	NM_000484.2	520.3	462.4	444.2	381	357.4	301	433.7	342.8	530.1	441.6	552.8	553.4	375.3	363.4	382.2	287.4
GI_38505204-S	PTEN	phosphatase and tensin homolog (mutated in multiple advanced cancers 1) (PTEN)	NM_000314.2	653.2	490.2	441	438.8	449.1	307.1	437.9	364	372.7	324.1	399.3	315.4	259.2	288.5	207.2	235.9
GI_40317614-A	TMEPAI	transmembrane, prostate androgen induced RNA (TMEPAI), transcript variant 1	NM_020182.3	714.2	790.9	495.4	421.6	391.5	276.9	469.1	336.2	406.8	534.8	610.4	384.5	290.2	246.4	193	211.5
GI_10518496-S	DLL1	delta-like 1 (Drosophila) (DLL1)	NM_005618.2	308.5	759.6	424.6	262.6	245.7	175.4	475.8	192.1	244.6	291.3	304.6	176.8	147.4	154.9	114.1	154
GI_31543656-S	STARD3	START domain containing 3 (STARD3)	NM_006804.2	981.7	760.8	879.5	631.5	489.4	547.4	677.2	606.1	239.8	435.8	388.1	148.2	247.5	200.4	123.7	139.3
GI_4758867-S	P4HA2	procollagen-proline, 2-oxoglutarate 4-dioxygenase (proline 4-hydroxylase), alpha polypeptide II (P4HA2)	NM_004199.1	260.2	315.3	231.4	174.1	133.6	103.8	233.6	138.6	197.2	184.7	213.9	166.8	130.9	129.4	131.7	123.1
GI_38201674-S	SDC4	syndecan 4 (amphiglycan, ryudocan) (SDC4)	NM_002999.2	349.9	302	241.7	202.5	277	190.8	208.3	195.7	253.5	211.4	240	197	184.4	161.4	149	140.7
GI_23110923-S	PSMB10	proteasome (prosome, macropain) subunit, beta type, 10 (PSMB10)	NM_002801.2	6792.1	3720.4	5078.9	5445.7	6557.5	3421.6	5329.1	4953.4	8699.1	4483.3	5190.2	4619.4	5638.1	5614.2	6653.4	5415.5
GI_16554603-S	MRPS23	mitochondrial ribosomal protein S23 (MRPS23), nuclear gene encoding mitochondrial protein	NM_016070.2	908.7	578.6	623.4	641	684.4	549.6	552.1	663.9	504.7	398.2	547.2	309.7	370	334.4	225.7	243.9
GI_30179906-A	PILRA	paired immunoglobin-like type 2 receptor alpha (PILRA), transcript variant 3	NM_178273.1	995	872.4	599.6	440.9	481.2	364.7	614.2	587.6	506.7	418.4	683.3	343.4	321.9	282.5	185.7	197.3
GI_34147663-S	TFG	TRK-fused gene (TFG)	NM_006070.3	858	743	587.3	463.4	437.7	412.7	571.1	477.2	325.6	365.5	424.7	196.4	241.6	196.9	125.9	135
GI_37622354-S	BLZF1	basic leucine zipper nuclear factor 1 (JEM-1) (BLZF1)	NM_003666.2	2260	1916.1	2330	2268.2	1701	1143.2	1180.4	905.1	1673.8	1498.1	1699.5	1450.1	980.6	1823.2	1020.5	831.7
GI_4505234-S	MPI	mannose phosphate isomerase (MPI)	NM_002435.1	633.7	469	530.6	517.4	321.6	244.2	386.3	322.2	276.2	292.7	328	175.5	196.7	170.7	126.6	150.2
GI_40254875-S	LOC51248	hypothetical protein LOC51248 (LOC51248)	NM_016484.3	592.1	337	357.7	373.9	586.5	373.5	383.8	461.7	396.7	308.5	351	288.8	317	347.4	312	274.7
GI_29337284-S	CHIC2	cysteine-rich hydrophobic domain 2 (CHIC2)	NM_012110.2	944.1	714	636.6	692.6	868.1	511	675	698	603.4	542.1	625.2	389.3	452.7	377.2	344.6	299.4
GI_7662079-S	KIAA0373	KIAA0373 gene product (KIAA0373)	NM_014684.1	334.1	258	311.5	245.7	252.7	210.4	234	203.5	202.1	193.1	187.5	144.3	129.2	140.8	121.3	138.3
GI_8922957-S	FLJ11259	hypothetical protein FLJ11259 (FLJ11259)	NM_018370.1	340	469	265.6	214.1	195.6	177.4	300.5	209.6	264.8	161.3	189.4	126.7	148.1	133.4	110.1	112.7
GI_34335151-S	RPS16	ribosomal protein S16 (RPS16)	NM_001020.3	6411.7	7295.5	5031.2	4251.2	2831.7	2391.2	3429.2	2938.1	1015.4	2356.2	2615.4	379.4	1205.8	903.6	182.7	262.4
GI_31341844-S	LOC283849	hypothetical protein LOC283849 (LOC283849)	NM_178516.2	351.4	258	268.3	229.6	192.9	163.2	223	195.5	243.3	188.9	204.1	167.9	143.3	148.5	135.4	143.3
GI_40254457-S	SLC31A1	solute carrier family 31 (copper transporters), member 1 (SLC31A1)	NM_001859.2	569.8	308.3	332.3	326.5	346	259.7	289.4	295.8	399.8	252.3	316	311.6	244.6	290.7	356.1	265.1
GI_12383061-S	KLC2	likely ortholog of kinesin light chain 2 (KLC2)	NM_022822.1	719.9	578	537	475.2	652	394.3	507.4	385.8	448.2	491.6	512.1	419.8	349.2	401.3	305.2	362.4
GI_33519457-A	MCL1	myeloid cell leukemia sequence 1 (BCL2-related) (MCL1), transcript variant 2	NM_182763.1	2713.7	2252.2	2008.3	2139.5	1814.3	904.9	1480.2	1342	1559.1	1350.9	1934.3	1065.6	1153.1	1154.2	772.4	646.2
GI_40255259-S	FLJ20701	hypothetical protein FLJ20701 (FLJ20701)	NM_017933.3	3201	2706.7	1827.6	1566.8	2319.2	1297.1	1704.9	1074.1	921.8	1433	2661.1	2070.8	980	1054.7	826.6	768
GI_31377781-S	PRKCD	protein kinase C, delta (PRKCD)	NM_006254.2	2103.3	1397.5	1127.6	900.7	1210	759.1	1275.9	1251.4	1011.7	922.2	1181.7	816.1	720.7	668	569.2	614.6
GI_23397533-S	MGC45491	hypothetical protein MGC45491 (MGC45491)	NM_153246.1	255.1	367.3	243.5	165.5	130.1	129.9	251.8	137.3	133.9	177	236.3	192.4	117.2	104.6	123.5	98.5
GI_37542995-S	LOC341315	similar to Polyadenylate-binding protein 1 (Poly(A)-binding protein 1) (PABP 1) (LOC341315)	XM_292012.3	2139.4	1826.3	1634.6	1732.6	1508.4	671.5	961.3	816.7	1249.9	1014.4	1604.3	1277.6	899.7	1444.9	893.8	795.1
GI_38348405-S	UNQ3030	ELLP3030 (UNQ3030)	NM_198565.1	1005.2	315	388.6	546.2	634.6	381.9	411.3	628.7	373.6	293.6	318.6	204.4	223.6	207.9	171.9	182
GI_24430131-S	WBP2	WW domain binding protein 2 (WBP2)	NM_012478.2	1973.9	1089	932.2	1001.8	764.9	509	807.6	927.1	363.9	539.2	676.1	155.5	316.8	223.5	96.3	118.4
GI_4504522-S	HSPE1	heat shock 10kDa protein 1 (chaperonin 10) (HSPE1)	NM_002157.1	3745	2424.4	2492.6	2566.1	3852.7	2376.4	2685.2	2838.2	2547.2	1880.8	2176.1	1164.5	1703.3	1714.2	807.4	1005
GI_20127508-S	RAB32	RAB32, member RAS oncogene family (RAB32)	NM_006834.2	416.3	291	260.5	206.5	226.3	203.2	237	240.6	337.5	228	301.7	250.7	228.4	224.1	246.3	215.2
GI_45439347-I	SELS	selenoprotein S (SELS), transcript variant 2	NM_018445.4	1806.4	1325.7	1041.7	1092.3	1718.3	814.1	756.9	648.6	1189.4	885.6	1028.1	984.8	931.7	968.3	900.8	762.8
GI_23943855-S	SIGLEC9	sialic acid binding Ig-like lectin 9 (SIGLEC9)	NM_014441.1	882.6	471.5	381.5	341.7	369.6	288	456.5	429.6	444.9	423.7	576	379.1	337.4	274	215.2	237.9
GI_24797084-S	KPNB1	karyopherin (importin) beta 1 (KPNB1)	NM_002265.4	4374.4	2412.8	2889.5	3162.2	3652.9	2083.5	2935.9	2400.8	3788.1	2642.2	2637.3	3121.1	2441.2	2956.1	3154.2	2803.8
GI_38044287-A	GSN	gelsolin (amyloidosis, Finnish type) (GSN), transcript variant 2	NM_198252.1	2631.8	503.8	804.2	1203.2	3320.9	2612.2	886.4	2395	841.7	781.9	1154	475.7	771.1	601.4	418.3	692.9
GI_9257203-S	MAEA	macrophage erythroblast attacher (MAEA)	NM_005882.2	1137	714.7	715.1	832.9	885.1	479	587.4	483.5	585.4	524.6	720	635.6	409.3	819	665.6	543.1
GI_18641378-S	HLA-DRA	major histocompatibility complex, class II, DR alpha (HLA-DRA)	NM_019111.2	2828.4	2977.6	2444.4	2066.5	725.8	713.4	1811.6	1948	1389.3	772.4	1065.5	255.3	726.8	391.3	265.5	228
GI_29731972-S	LOC339926	hypothetical LOC339926 (LOC339926)	XM_291075.1	163.2	156.8	164.5	139.9	150.4	119.3	112.9	96.4	95.8	115.1	117.2	93.1	98.2	83.4	92.9	110.2
GI_22027647-S	LPIN1	lipin 1 (LPIN1)	NM_145693.1	1214.4	738.6	953.6	902.2	1388.8	888.1	1116.8	958.1	820.2	694.3	765.3	577.3	604.9	686.5	405.7	437.4
GI_10863922-S	PMAIP1	phorbol-12-myristate-13-acetate-induced protein 1 (PMAIP1)	NM_021127.1	428.7	386.1	336.1	280.5	289.7	227.3	270.7	235.7	309.6	232.8	266.2	175.9	195.8	182.9	164.5	155.1
GI_12711681-S	FLJ21870	hypothetical protein FLJ21870 (FLJ21870)	NM_023016.1	406.3	499.6	319.1	261	272.8	232.4	319.9	265.3	215.9	225.1	303.6	174.4	187.3	159.7	134.5	131
GI_22547230-S	NT5M	5',3'-nucleotidase, mitochondrial (NT5M), nuclear gene encoding mitochondrial protein	NM_020201.2	257.6	219	197.9	166.5	175.3	135.9	158.4	135	167.2	161.7	199.3	169.9	120.7	141.3	136.7	149.3
GI_18765701-A	ELMO1	engulfment and cell motility 1 (ced-12 homolog, C. elegans) (ELMO1), transcript variant 2	NM_130442.1	908.1	458.3	506.4	535.9	527.3	378.1	453.2	598.1	479.9	460.5	540	286.6	353.7	271.3	162.5	179.6
GI_4502848-S	CKAP1	cytoskeleton associated protein 1 (CKAP1)	NM_001281.1	1438.7	709.8	830.5	939.9	967.5	672.4	834.6	924.5	667.9	582.5	776.4	407	535.1	446.3	258.8	322.2
GI_11184225-S	RGS10	regulator of G-protein signalling 10 (RGS10)	NM_002925.2	1136.5	833	876.2	986.3	860.5	683.5	725.2	881	745.1	680.9	761.8	379.1	670.7	536.3	307.7	394.4
GI_4503132-S	CTPS	CTP synthase (CTPS)	NM_001905.1	278.5	174.6	190.7	170.5	278.2	163.6	163.7	179.3	196.6	155.7	157.3	128.3	125.7	146.9	112.4	145.6
GI_10938021-S	CAP1	CAP, adenylate cyclase-associated protein 1 (yeast) (CAP1)	NM_006367.2	8883.6	4343.3	5652.4	5501.6	6402.2	4751.9	5250.7	6349	6073.6	4661.7	5045	3993	4169.3	3858.4	3022.9	3037
GI_4758115-S	DAG1	dystroglycan 1 (dystrophin-associated glycoprotein 1) (DAG1)	NM_004393.1	494	311.4	323	365.7	349.1	266.5	263.5	336.3	340.2	294.9	344.2	232.5	259.8	218.3	143.6	192.5
GI_21327712-S	PRSS11	protease, serine, 11 (IGF binding) (PRSS11)	NM_002775.2	967.2	558.7	373.2	284.5	587.5	441.5	370.3	359	338.8	942.6	938.7	695.5	482.9	479	269.9	262.6
GI_37551220-S	KIAA0913	KIAA0913 protein (KIAA0913)	XM_044347.4	2492.4	1536.4	1589.5	1533	1522.3	1027.1	1485.3	1137	966.3	1416.9	1429.9	466.2	752.8	784.4	176.8	264.7
GI_24308395-S	LOC90379	hypothetical protein BC002926 (LOC90379)	NM_138353.1	485.7	378.2	393.6	364.1	401.8	308	342.7	280.6	150.7	181.4	164	109.1	116.4	103.8	103.5	123.7
GI_4505368-S	NDUFS4	NADH dehydrogenase (ubiquinone) Fe-S protein 4, 18kDa (NADH-coenzyme Q reductase) (NDUFS4)	NM_002495.1	986	651.4	620.4	596.3	858.6	535.1	511.1	683.6	507.3	455.5	581.5	258.3	390.9	318.1	187.9	211.8
GI_4502838-S	CHS1	Chediak-Higashi syndrome 1 (CHS1)	NM_000081.1	1159.1	890.9	855.6	756	545.7	441.7	724.1	598.1	368.2	508.9	560.5	283	313.5	394.8	137.4	178.8
GI_31542839-S	GCSH	glycine cleavage system protein H (aminomethyl carrier) (GCSH)	NM_004483.2	177.7	157.5	163.5	134.7	168	132.3	125.6	125.5	175.4	133.1	163.6	121	116.1	149.5	131.5	131
GI_42476014-S	FLJ22662	hypothetical protein FLJ22662 (FLJ22662)	NM_024829.2	734.5	210.8	230.6	293.5	384.5	309.8	263.9	533.1	415.2	218.4	255.1	207.5	287.5	258.4	316.5	370.8
GI_19923156-S	SLC6A12	solute carrier family 6 (neurotransmitter transporter, betaine/GABA), member 12 (SLC6A12)	NM_003044.2	243.6	207.6	227.8	195	170.3	153.4	249.9	181.3	234.6	149.8	158.2	117.3	123.8	111.1	131.5	126.8
GI_8922600-S	ARL10C	ADP-ribosylation factor-like 10C (ARL10C)	NM_018184.1	1555.3	1312.8	1018.3	885.5	1015.5	816	1053.1	910.5	800.6	597.7	787.4	468.3	523.4	528.2	373.5	335
GI_4506852-S	XCL1	chemokine (C motif) ligand 1 (XCL1)	NM_002995.1	445.6	396.9	369.6	303.3	406.6	188.5	412.6	288.3	340.4	257.7	287.5	287.4	243.1	243.5	459.4	421.8
GI_9910279-S	UGCGL1	UDP-glucose ceramide glucosyltransferase-like 1 (UGCGL1)	NM_020120.1	284.6	230.8	194.6	187.7	210.9	169.7	190.3	163.3	190.7	187.6	200	170.1	127.6	137	149.5	111.5
GI_28872721-S	BTG3	BTG family, member 3 (BTG3)	NM_006806.3	902.3	1440.2	819	570.9	690.4	588.5	884.2	610.7	446.3	417	542.6	282.6	317.3	271.7	166.4	193.9
GI_38202256-A	G2AN	alpha glucosidase II alpha subunit (G2AN)	NM_198334.1	3409.4	2283.9	2094.8	2142.1	2076.4	1382	1794.1	1818.1	1383.4	1432.4	1830.3	726.2	1013.2	748.2	321.7	394.3
GI_21265074-S	MRPL14	mitochondrial ribosomal protein L14 (MRPL14), nuclear gene encoding mitochondrial protein	NM_032111.1	510.5	350.1	355.7	373.1	409.3	249.5	311.9	300.2	441.6	339.2	412.2	293.1	293	330.7	281.6	280.6
GI_31543384-S	PCYT1A	phosphate cytidylyltransferase 1, choline, alpha isoform (PCYT1A)	NM_005017.2	352	242.1	256.6	215.3	206.1	203.9	203.6	177.2	252.8	171.2	186.7	144.8	148	154.9	135.7	154.9
GI_13112053-S	FGFRL1	fibroblast growth factor receptor-like 1 (FGFRL1)	NM_021923.2	765.3	564.7	488.1	405.1	733	385.9	533.8	361.2	431.2	563.3	716.6	630.9	323.3	378.7	270.5	318.2
GI_4809273-S	ANXA5	annexin A5 (ANXA5)	NM_001154.2	5928.9	5305.5	2905.9	2319	5507.6	4305.1	3956.7	4584.6	2563.5	2773	3440.8	1910.7	2513.6	2055.3	1082.9	1471.2
GI_7669474-A	ADAR	adenosine deaminase, RNA-specific (ADAR), transcript variant ADAR-c	NM_015841.1	3958.7	2261	3309.1	3297.3	2856	1622.2	2529.9	2359.2	2947.1	1955.3	2283.1	2390.7	2055.8	2251.1	2667.5	2103.5
GI_24307870-S	MGC31963	kidney predominant protein NCU-G1 (MGC31963)	NM_144580.1	1246.5	427.5	462.8	525	585.8	448.9	596.9	1036.7	521.3	360.8	577.8	422.2	546.2	527.5	463.5	450.5
GI_4507810-S	UGCG	UDP-glucose ceramide glucosyltransferase (UGCG)	NM_003358.1	588.7	410.8	526.2	419.1	495.8	326.9	452.4	426.1	731.1	569.7	439.3	405.2	415	384.5	358	360.2
GI_21614543-S	S100A8	S100 calcium binding protein A8 (calgranulin A) (S100A8)	NM_002964.3	9185	8193.7	6574.6	6259.5	9652.4	6275.9	5295.9	5151	8403.3	6895.5	10300.7	7319.8	5355.4	6113.6	6739.6	5281.3
GI_24308078-S	ZNF385	zinc finger protein 385 (ZNF385)	NM_015481.1	509.1	325.3	292.9	219.8	256.1	235.4	340.7	272.2	163.4	165.3	161.8	124.2	125	125.6	107.4	107.5
GI_14211539-S	MOV10	Mov10, Moloney leukemia virus 10, homolog (mouse) (MOV10)	NM_020963.1	851.3	566	868.4	719.6	456.5	431.5	656.2	539.5	400.3	364.7	366.8	181	264.8	233.8	129.9	131.2
GI_34222336-S	HT021	HT021 (HT021)	NM_020685.3	311.6	212.5	233	216.7	229.9	195.1	212.7	226	230	153.5	207.1	153.2	176.7	152.2	136.8	131.3
GI_34147671-S	HTATSF1	HIV TAT specific factor 1 (HTATSF1)	NM_014500.3	404.2	301.6	350.6	281.5	302.8	268.6	253.7	271.9	239.7	197.8	237.6	169	179.9	196.5	123.2	146.5
GI_32483362-A	APAF1	apoptotic protease activating factor (APAF1), transcript variant 5	NM_181869.1	971.9	691	711.2	623.4	540.9	351.3	561.3	500.1	543.2	465.4	568	467.1	385.2	412.3	355	303
GI_31742491-S	N4BP2	Nedd4 binding protein 2 (N4BP2)	NM_018177.2	3873.7	3317.7	3469	3184.4	2929	1690.1	1958.3	1410.8	2973.2	2621.6	2816.6	2404.9	1694.1	2806.6	1912.7	1630.9
GI_34222120-S	Nup37	nucleoporin Nup37 (Nup37)	NM_024057.2	850.8	463	525.8	610.1	630.4	427.3	449.8	586.5	597.9	499.7	574.5	416.3	527.4	560.3	498.2	436.2
GI_4507676-S	TRA1	tumor rejection antigen (gp96) 1 (TRA1)	NM_003299.1	1989.9	2944.2	1266.2	909.7	835.5	675.8	1383.9	772.2	558.7	506.9	685	300.6	302.7	360.4	185.1	209.9
GI_27886594-S	PTK6	PTK6 protein tyrosine kinase 6 (PTK6)	NM_005975.2	164.3	159.5	174	131.8	136.5	115.9	157	126.9	153.9	118.1	126.6	109.1	94.1	107.9	108.8	106.3
GI_31543215-S	MYC	v-myc myelocytomatosis viral oncogene homolog (avian) (MYC)	NM_002467.2	1350.3	730.5	838.8	1076.9	1377.7	877.1	744.6	1046	815	672.9	767.1	363	571.7	507.3	239.4	303.8
GI_20070179-S	EIF4EBP1	eukaryotic translation initiation factor 4E binding protein 1 (EIF4EBP1)	NM_004095.2	905	656.6	484	410.7	578.7	364.6	526.8	454.3	392.5	436.9	485.9	280	290.3	262.3	172.8	216.9
GI_4503428-S	DYRK3	dual-specificity tyrosine-(Y)-phosphorylation regulated kinase 3 (DYRK3)	NM_003582.1	202.5	274.2	186.7	158.8	163.3	134.9	172.2	147.7	149.3	127.4	144.7	119.1	110.1	112	117.8	115.2
GI_7262392-S	ABCD1	ATP-binding cassette, sub-family D (ALD), member 1 (ABCD1)	NM_000033.2	382.7	245.7	230	217.3	267	159.6	284.3	266.4	294	206.4	281.4	221.5	187.9	227.8	177.8	183.8
GI_4557712-S	LAMB3	laminin, beta 3 (LAMB3)	NM_000228.1	328.6	854.5	389.2	240.9	197.7	171.4	465.1	168.5	263.8	321.7	391.3	309.1	149.8	151.2	181.4	153.2
GI_37552417-S	LOC375685	LOC375685 (LOC375685)	XM_353469.1	168.4	143	156	133	123.5	106.3	103.8	128	134.7	105	123.4	106	109.3	89.3	95.4	109.6
GI_29789087-S	CCAR1	cell division cycle and apoptosis regulator 1 (CCAR1)	NM_018237.1	1519.8	825.5	1007.5	1180.1	1230.4	660.9	819.5	722.2	999.6	774.6	839.3	995.8	583.7	801.9	789.9	657
GI_24497626-A	SIPA1	signal-induced proliferation-associated gene 1 (SIPA1), transcript variant 2	NM_006747.2	1453.2	1149.3	1152.7	847.7	393.1	559.8	1026.4	794.5	176.9	492.1	371.7	115.9	159.8	149	89	99.9
GI_5031856-S	LDHA	lactate dehydrogenase A (LDHA)	NM_005566.1	11486.7	9659.3	8475	8134.7	5034.6	2510.4	8062.2	5774.2	5599.9	5640	6528	4093.5	3328.7	2900.8	1966.6	1900.9
GI_40316942-S	ALAS1	aminolevulinate, delta-, synthase 1 (ALAS1), transcript variant 1	NM_000688.4	619	382.5	410	440.4	604.8	335.1	378.6	413.1	458.9	321.4	402.1	314.4	306.2	304.9	312.2	295.2
GI_22095352-S	BCAS3	breast carcinoma amplified sequence 3 (BCAS3)	NM_017679.2	239	200.2	213.8	201	185.8	131	148.9	151.5	150.6	124.4	145.3	122.1	123.7	107.9	118.7	143.6
GI_21614500-A	DEGS	degenerative spermatocyte homolog, lipid desaturase (Drosophila) (DEGS), transcript variant 2	NM_144780.1	2564.3	1726.6	1630.3	1529.6	2032.6	1119.4	1476.1	1401	1484.5	1252.9	1629	1295.2	1357.6	1355.2	1411.2	1225.5
GI_22748852-S	FLJ39370	hypothetical protein FLJ39370 (FLJ39370)	NM_152400.1	269.5	209.9	194.2	181.3	250.1	151.2	196.3	157.1	238.6	155.4	150.3	163	153.4	147.7	185.5	170.7
GI_22027610-S	TRAF1	TNF receptor-associated factor 1 (TRAF1)	NM_005658.2	1425.4	2278.2	1416.9	1130.6	1189.1	661.2	1419.4	1152.9	935.5	765.1	841.5	756.5	677.1	694.6	672.4	759.5
GI_5453576-S	CXCL13	chemokine (C-X-C motif) ligand 13 (B-cell chemoattractant) (CXCL13)	NM_006419.1	465.9	1047.1	416.2	179.5	144.6	142.2	676.5	252.4	209.8	185.6	177.3	118.9	150.4	124.9	128.7	134.4
GI_5921996-S	CALR	calreticulin (CALR)	NM_004343.2	1452.9	751.5	679.9	709.7	902.4	621.4	609	726.9	750.7	600.8	624.1	519.6	581.9	588.3	634.5	559.9
GI_31795554-A	LOC284018	hypothetical protein LOC284018 (LOC284018), transcript variant 1	NM_181655.1	493.8	323.7	335	319.9	344.4	238.6	339.6	288.6	314.4	271.6	334.1	280.3	244.2	266.4	291.6	273
GI_21536329-S	DDX6	DEAD (Asp-Glu-Ala-Asp) box polypeptide 6 (DDX6)	NM_004397.3	174.2	140.9	142.2	143	131.6	108.4	120.6	113.4	141.9	113	119	102.3	106.8	91.2	88.2	98.4
GI_31563375-A	ITGB4BP	integrin beta 4 binding protein (ITGB4BP), transcript variant 5	NM_181467.1	2232.3	1123	1287.9	1476.9	2239.6	1343.2	1262.5	1697.5	1803.6	1418.7	1813.9	1201.2	1285	1209.1	789.9	934.6
GI_12707569-S	ECHS1	enoyl Coenzyme A hydratase, short chain, 1, mitochondrial (ECHS1), nuclear gene encoding mitochondrial protein	NM_004092.2	2769	1325.8	1551.5	1702.7	2442.6	1493.6	1367.9	1971	2043.2	1759.4	2104.4	1608.4	1892.6	1613.9	1384.7	1634.1
GI_14589955-S	POLR2K	polymerase (RNA) II (DNA directed) polypeptide K, 7.0kDa (POLR2K)	NM_005034.2	799.4	669	539.3	473.5	545.9	448	507.7	491.6	470.1	371.4	472.7	246.1	322.6	295.3	223.9	237.8
GI_24497489-S	SLC22A4	solute carrier family 22 (organic cation transporter), member 4 (SLC22A4)	NM_003059.2	376	396	301.8	227	255.8	204.4	285	213.5	261.9	293.7	339.5	310.7	206.7	202.7	192	154.7
GI_19923347-S	NAB1	NGFI-A binding protein 1 (EGR1 binding protein 1) (NAB1)	NM_005966.2	985.8	814.2	740.9	673.4	753.1	451.1	714.2	556.4	702.6	621.4	668.9	632.2	565.3	581.8	538.6	447.7
GI_34147352-S	MGC2803	hypothetical protein MGC2803 (MGC2803)	NM_024038.2	3704.7	1759.3	2095.5	2937.1	3047.6	1705.9	1972.9	2613.6	2122.6	1706.1	1941.3	1623.2	1476.7	1298	1236.8	1327.2
GI_23110933-A	PSMA1	proteasome (prosome, macropain) subunit, alpha type, 1 (PSMA1), transcript variant 2	NM_002786.2	3031.1	1854.1	1865.4	1914.1	2838.1	1457.2	1593.3	1496.9	1851.4	1458.8	1767	1259.9	1330	1565.7	1259.6	1295.7
GI_34304362-S	FADS3	fatty acid desaturase 3 (FADS3)	NM_021727.3	999.3	805.7	577.6	462.5	371.6	422.7	417.7	347.6	216.7	439.1	387.2	135.5	190.7	168.5	124.3	127
GI_5803067-S	LILRA2	leukocyte immunoglobulin-like receptor, subfamily A (with TM domain), member 2 (LILRA2)	NM_006866.1	468.6	324.5	388.8	344.3	745.9	414.7	197.6	164.1	339.9	226.1	347	339.9	257	270.1	255.8	263.8
GI_38788332-S	HBXAP	hepatitis B virus x associated protein (HBXAP)	NM_016578.3	362.2	312.9	294.3	250	244.2	192.6	256.1	209.8	185.3	198.7	202.7	172.4	139.9	159.7	141.2	144.7
GI_11496992-S	ADPRTL3	ADP-ribosyltransferase (NAD+; poly (ADP-ribose) polymerase)-like 3 (ADPRTL3)	NM_005485.2	292.2	208.1	229.9	206.9	197.3	145.6	189.2	192.8	189.9	155.4	181.1	138.8	138.1	135.4	138	127.6
GI_44889959-S	DOCK8	dedicator of cytokinesis 8 (DOCK8)	NM_203447.1	875.8	668.2	674.8	744.7	864.2	477.5	709.5	600.5	427.9	371.7	478	338.5	453.8	595.1	229.2	260
GI_4557646-S	HSBP1	heat shock factor binding protein 1 (HSBP1)	NM_001537.1	1449.6	881.6	709.3	666.7	900.3	633.6	725.1	815.7	679.4	674.8	870.6	292.3	543	428	223.1	257.2
GI_33359212-S	PKD1	polycystic kidney disease 1 (autosomal dominant) (PKD1)	NM_000296.2	517.1	372.9	463	393.5	315.7	258.3	302.7	261.9	184	240.7	243.5	121.4	153.6	142.1	103.6	120.2
GI_4502370-S	BCAR3	breast cancer anti-estrogen resistance 3 (BCAR3)	NM_003567.1	279.4	228.4	218.6	189.6	229.2	194.4	216.4	204.2	237.6	189.9	177.5	142.4	136.2	139.6	113.5	138
GI_14042963-S	FAM14A	family with sequence similarity 14, member A (FAM14A)	NM_032036.1	547.5	346.6	361.5	376.7	399.1	256.2	271.7	274.2	392.4	304	402.9	287.8	307.3	435.7	303.8	291.8
GI_13129005-S	DDX50	DEAD (Asp-Glu-Ala-Asp) box polypeptide 50 (DDX50)	NM_024045.1	1256.8	1076.4	1098.8	914	809.2	695.1	866	691.2	385.4	510.4	539.3	235.9	328.5	313.6	186	196.1
GI_31543814-S	TOE1	target of EGR1, member 1 (nuclear) (TOE1)	NM_025077.2	516.1	302.7	329.1	388	414.1	260.7	285.1	298.9	369	302.6	366	260.2	270.7	243.5	142.6	204.9
GI_21361284-S	RCL1	RNA terminal phosphate cyclase-like 1 (RCL1)	NM_005772.2	212.7	180.7	176.8	188.8	219.3	158.6	160.9	135.7	166.9	155.5	155	132.2	135.7	143.8	153.8	132.8
GI_41281402-S	RAPGEF5	Rap guanine nucleotide exchange factor (GEF) 5 (RAPGEF5)	NM_012294.2	174.5	154.5	154.2	123.3	130.7	105.2	127.8	106.4	128.8	100.9	112.5	100.2	99.5	103.7	92	109.8
GI_20149569-I	RASGRP2	RAS guanyl releasing protein 2 (calcium and DAG-regulated) (RASGRP2), transcript variant 1	NM_005825.2	217.2	166.1	187.5	153	125.1	153.4	144.8	122	138.8	121.1	120.9	102.1	105.1	101.4	122.6	116.7
GI_42658618-S	KIAA1466	KIAA1466 protein (KIAA1466)	XM_374529.2	405.5	294.5	334.1	344.6	294.7	188.7	362.2	292.6	462.7	326.6	167.9	177.4	164.5	218.2	196.8	180.2
GI_24475645-S	TUBGCP6	tubulin, gamma complex associated protein 6 (TUBGCP6)	NM_020461.2	1193.6	741	803.9	693.2	742.5	566.5	654	558.9	323.4	540.6	542.9	174.1	270.1	304.1	113.8	145
GI_16757969-I	C1orf24	chromosome 1 open reading frame 24 (C1orf24)	NM_052966.1	1592.6	945.3	891.5	1032.1	1280.8	636.6	1151.8	1063.1	828.3	646.6	638.7	639.7	719.7	898.9	585.8	470
GI_23397651-S	PIGS	phosphatidylinositol glycan, class S (PIGS)	NM_033198.2	564.5	376.7	419.7	377	370.2	283.6	352.9	366	302.3	291	352.5	229.2	226.2	186	172.4	176.9
GI_13129121-S	MGC2654	hypothetical protein MGC2654 (MGC2654)	NM_024109.1	700.1	547.8	488.2	417.6	464.2	338.1	426.3	367.5	410.6	431.6	461.6	338.8	246.9	263.5	241.8	275
GI_42659248-S	KIAA0674	KIAA0674 protein (KIAA0674)	XM_376903.1	1276.9	566.5	609.4	601.6	466.7	353.2	620	664.6	606.4	504.8	655.3	365.6	414.1	367.2	235.8	239.2
GI_4503512-S	EIF3S2	eukaryotic translation initiation factor 3, subunit 2 beta, 36kDa (EIF3S2)	NM_003757.1	721.7	540.7	502.5	462.6	452.7	364.3	379.7	435.9	355.2	413.7	515	216.8	297.6	230.8	137.3	151.7
GI_5031706-S	GARP	glycoprotein A repetitions predominant (GARP)	NM_005512.1	438.1	301.6	293.5	243.8	181	149.1	175.7	156.2	170.9	184	181	137.3	123.6	110.6	108.5	121.3
GI_38016906-A	STOM	stomatin (STOM), transcript variant 2	NM_198194.1	2102.6	1101.9	1402.3	1478.5	1335.8	698.4	1302.4	1253.8	1719.7	1010.8	1135.9	1107.2	1132.6	1317.4	1353	1049.1
GI_13899304-S	CD99L2	CD99 antigen-like 2 (CD99L2)	NM_031462.1	533	341.3	345.2	356.9	420	235.2	325	298	340.7	307.1	382.9	173.3	229.9	198.4	134.8	115.3
GI_23110940-S	PSMA4	proteasome (prosome, macropain) subunit, alpha type, 4 (PSMA4)	NM_002789.3	663.5	584.1	494.5	422.8	421.4	316.8	404.5	366.2	339.6	261.8	356.4	206.4	221.9	191.6	173	163.1
GI_38707980-S	CAPN12	calpain 12 (CAPN12)	NM_144691.2	444.5	397	375.7	293.5	184.1	152.4	220.9	176.7	276.7	280.4	225.1	183.2	143.8	144.7	136.7	152.4
GI_34222329-S	NOP5/NOP58	nucleolar protein NOP5/NOP58 (NOP5/NOP58)	NM_015934.3	2173.1	1593.8	1433	1569.6	1982.3	889.4	1449.5	1008.7	1428.5	1218.6	1338.1	1442.2	1018.2	1362.5	1351.2	1169.8
GI_7019492-S	POLM	polymerase (DNA directed), mu (POLM)	NM_013284.1	379.3	315.2	318.1	273	216.5	202.1	271.9	234	169.2	190.5	219.4	154.9	165.1	134.6	128.7	152.4
GI_37655182-S	NDRG1	N-myc downstream regulated gene 1 (NDRG1)	NM_006096.2	4694.8	6598.8	4027.9	2448.6	1635.4	1001.3	3931.2	1457	2260.8	2569.2	3395.8	3652.5	1552.2	1565.3	2067	1547.7
GI_21361999-S	TNIP3	TNFAIP3 interacting protein 3 (TNIP3)	NM_024873.2	265.6	668.6	483.8	302.4	365.1	195.8	537.6	223.2	246.6	255.1	366.9	280.5	223.9	219.7	212	215.8
GI_28827773-S	DYRK4	dual-specificity tyrosine-(Y)-phosphorylation regulated kinase 4 (DYRK4)	NM_003845.1	607.2	366.7	395	463.4	407.2	271.2	306	329.4	438.7	326.7	382	291.3	291.5	346.2	277.3	273
GI_15451906-S	NPEPPS	aminopeptidase puromycin sensitive (NPEPPS)	NM_006310.2	651.1	510.3	453.7	407	398.7	240.3	377.4	311.3	273.6	299.9	344.7	197.1	211.4	201.7	127.3	127.1
GI_25777599-S	PSMD1	proteasome (prosome, macropain) 26S subunit, non-ATPase, 1 (PSMD1)	NM_002807.2	1069.7	561.3	568.7	599.8	763	548.8	632.2	714.2	472.3	381.5	496.3	244.3	330.3	303.3	174.4	213.1
GI_34098964-S	LY96	lymphocyte antigen 96 (LY96)	NM_015364.2	1732.5	583.9	712	792.8	1133.8	726.5	744.7	1006.6	1046.9	695.7	822.2	733.2	756.5	1128.7	1385.4	1149.1
GI_13449264-S	KIAA1608	KIAA1608 (KIAA1608)	NM_024820.1	447.1	366.8	306.7	270.3	239.2	159.4	322.1	278.3	315.4	226.3	284.4	276	227.4	248.2	241.3	206.4
GI_41872597-S	CPNE3	copine III (CPNE3)	NM_003909.2	1162.9	716.8	755.4	799.1	907.5	599.2	526.1	683.6	466	403.4	479.4	335.4	442.7	378	317.7	335.6
GI_22907055-S	ARPC1B	actin related protein 2/3 complex, subunit 1B, 41kDa (ARPC1B)	NM_005720.2	6947.8	3226.1	3609.3	4129.4	5220.1	2971.4	4167.6	4892.8	3919.7	3327.2	4717.4	2820.6	2942.3	2562.5	1984.7	2194.3
GI_37059725-S	GRPEL1	GrpE-like 1, mitochondrial (E. coli) (GRPEL1)	NM_025196.2	735.6	654	532.2	531.4	453.9	290.1	535	413.5	350.6	291.8	433.5	247	222.3	220.7	181.7	192.2
GI_6005791-S	IRAK3	interleukin-1 receptor-associated kinase 3 (IRAK3)	NM_007199.1	566.9	1162.4	576	361.8	408.6	285.9	780.8	410.8	429.2	472.1	637.2	598.6	334.6	333.2	377	298.8
GI_40788008-S	SLC43A3	solute carrier family 43, member 3 (SLC43A3)	NM_017611.2	5881	4763.4	3883.8	3062.8	4031.1	2140.1	3450.1	2980.5	3952.5	3382.7	3993.8	4233.1	2475	2533	3093.9	2847.5
GI_31343533-S	LOC143903	layilin (LOC143903)	NM_178834.2	272.4	219.7	261.1	237.1	159.4	133.1	177.3	152.3	203.7	175.4	154.9	132.8	146.1	138.6	131.2	156.3
GI_40254476-S	DRG1	developmentally regulated GTP binding protein 1 (DRG1)	NM_004147.2	671.6	436	476.4	466	485.2	397.1	379	446.4	374.2	317.3	394.9	215.2	272.1	237.4	165.7	190.2
GI_24307888-S	USP10	ubiquitin specific protease 10 (USP10)	NM_005153.1	803.2	537	605.9	516.4	420	360.9	385.3	449.6	268.6	268.8	331.5	193.8	200.7	172.8	98.9	141.3
GI_11096339-S	C3orf4	chromosome 3 open reading frame 4 (C3orf4)	NM_019895.1	2360.1	1940.3	1539.6	1585.5	2828.3	1500.4	1979.1	1567.6	1247.7	1125.4	1647.1	1114.1	1134.1	1283	677.3	730.1
GI_18594428-S	KIAA0767	KIAA0767 protein (KIAA0767)	XM_027105.3	651.7	337.4	355.9	291.2	273.6	218.2	295.1	267.6	305.3	280.4	308.8	241.2	212	209	182.1	176.9
GI_22094134-S	DOT1L	DOT1-like, histone H3 methyltransferase (S. cerevisiae) (DOT1L)	NM_032482.1	303.9	253.7	186.7	189.1	242.3	156	184.7	163.9	241.5	189.2	230.7	182.7	157.9	172.1	145.3	166.1
GI_41281514-S	ARNT2	aryl-hydrocarbon receptor nuclear translocator 2 (ARNT2)	NM_014862.2	198.5	151.8	194.8	163.3	134	118.3	195.1	167	166.7	125.9	122.2	111.8	101.1	128.8	113.8	98.4
GI_19923320-S	KIFC3	kinesin family member C3 (KIFC3)	NM_005550.2	1937.8	1650	1235.7	776.9	863.4	604.4	1310.2	962.5	1229.2	2049.5	2085.1	1904.2	1097.3	1050.8	958.2	833
GI_17999530-S	COX6B	cytochrome c oxidase subunit VIb (COX6B)	NM_001863.3	5266.2	3163.8	3101.7	3137	3984.1	2911.2	2445.8	3317.1	2763.7	3235.8	3383	1327.2	2914.5	2181.7	721.8	1088.6
GI_4507230-S	SSBP1	single-stranded DNA binding protein 1 (SSBP1)	NM_003143.1	1450.8	754.5	831.1	1055.9	1462.4	721	762.9	829.4	734.2	551.7	794.6	430.7	558.5	647.7	399.1	401.7
GI_24797157-S	MANBA	mannosidase, beta A, lysosomal (MANBA)	NM_005908.2	743.5	633.2	452	390	339.8	267.7	388.1	333.1	328.1	454.6	448.8	251.6	282.1	261.7	147.9	169.5
GI_8923809-S	HT011	uncharacterized hypothalamus protein HT011 (HT011)	NM_018472.1	952.7	759.8	725	591	730.9	501.7	837.7	686.8	604.4	553.9	574.3	520.6	407.7	443.6	399.1	361.4
GI_4557554-S	ENG	endoglin (Osler-Rendu-Weber syndrome 1) (ENG)	NM_000118.1	4673.7	2093	1701.1	1228.7	1192.8	1459.5	1883.1	2004.5	550.2	1593.5	1668.9	312.6	636.3	389.5	118	153.6
GI_13775223-S	PSFL	anterior pharynx defective 1B-like (PSFL)	NM_031301.1	1067.4	927.1	530.8	420.3	613.4	465.8	638.7	646.3	626.5	645.4	819.5	698.9	566.3	476.9	434.9	458
GI_38348389-S	MGC15887	hypothetical gene supported by BC009447 (MGC15887)	NM_198552.1	416.5	281.8	319.2	395.4	511.5	302.2	305.3	318.4	347.3	258.3	410.8	316.3	241.4	235.5	174.4	201.5
GI_12597630-S	FLJ12448	hypothetical protein FLJ12448 (FLJ12448)	NM_022895.1	458	372.7	394	425	473.7	286.5	313.1	251.2	313.7	286.5	361.3	260.7	229.4	273.4	187.2	202.7
GI_41352062-S	PFKP	phosphofructokinase, platelet (PFKP)	NM_002627.3	3656.7	2225.1	2930.5	3095.8	1219.5	645.8	2908.9	1980	3542.1	3325.5	3036.4	2412.4	1737.2	1713.6	1314.4	1296.6
GI_11967986-S	FBS1	fibrosin 1 (FBS1)	NM_022452.1	1024.7	761.6	753.3	604.9	479	454.4	726.3	591.1	272.5	378.9	395.7	149.7	223.7	204.3	99.5	115
GI_40254960-S	MGC3067	hypothetical protein MGC3067 (MGC3067)	NM_024295.3	397.5	332.3	295.5	262.1	249.7	208	252.6	266.7	272.9	213.6	267.3	162.2	176.4	177.6	124	129.3
GI_13904864-S	CYP27B1	cytochrome P450, family 27, subfamily B, polypeptide 1 (CYP27B1), nuclear gene encoding mitochondrial protein	NM_000785.2	281.4	270.4	216.8	181.9	287.9	184.3	253.7	224.2	337.5	189.1	175.6	156.9	198.7	143.3	221.1	241.7
GI_4502654-S	CD33	CD33 antigen (gp67) (CD33)	NM_001772.1	430.7	263.2	275.6	219.3	248.7	194.6	257.5	241.4	187.7	181.6	297.4	174.9	131.6	149.7	139.4	152.3
GI_34328943-S	TMSB4X	thymosin, beta 4, X-linked (TMSB4X)	NM_021109.2	4467.4	3747.4	3550.8	3443.6	1588.7	1391.6	1797.7	1828.8	1343.6	1035.6	2302.9	569.9	907.3	999.4	361.6	306
GI_34916023-S	LOC169355	hypothetical protein LOC169355 (LOC169355)	NM_194294.1	206.2	211.9	215	181.4	148.4	127.2	205.1	152.9	187.9	150.6	143.4	124	119.1	135.3	121.5	112.6
GI_4502658-S	SIGLEC5	sialic acid binding Ig-like lectin 5 (SIGLEC5)	NM_003830.1	182.8	202	210.6	171.7	147.2	131.8	236	198.7	263.5	232.1	280.9	166.1	191.8	149.9	154	137.5
GI_7705420-S	HSD17B7	hydroxysteroid (17-beta) dehydrogenase 7 (HSD17B7)	NM_016371.1	3191.4	2610.7	3075.1	3226	2728.7	1524.1	1661.3	1453.7	1964.1	2040.7	2248.9	1822.2	1368.8	2431.9	1634	1384.6
GI_19913433-S	ATP6V1E1	ATPase, H+ transporting, lysosomal 31kDa, V1 subunit E isoform 1 (ATP6V1E1)	NM_001696.2	1610.4	1080	1079.9	983.2	1378.8	945.5	1043.8	1166	1092	954.7	1127.4	872.9	908.7	770.7	711.6	712.6
GI_4505054-S	LYN	v-yes-1 Yamaguchi sarcoma viral related oncogene homolog (LYN)	NM_002350.1	5906.3	4571.8	4125.8	3841.6	4975.4	2192	3926.4	4068.2	6622.6	3750.2	3939.6	4100.4	4057.2	4386.5	4582.5	3669.3
GI_41203788-S	C14orf86	chromosome 14 open reading frame 86 (C14orf86)	XM_373603.1	200.1	194.2	196.7	162.8	125.5	148.5	155.8	131.2	145.8	123.9	138.2	120.6	128.3	125.6	129	106.3
GI_4502326-S	AUH	AU RNA binding protein/enoyl-Coenzyme A hydratase (AUH), nuclear gene encoding mitochondrial protein	NM_001698.1	425.5	291.1	338.7	345.7	301.9	202	264.1	233.8	244	204.5	214.5	179.8	182.9	211.9	166.7	170.7
GI_42734423-S	PSMD14	proteasome (prosome, macropain) 26S subunit, non-ATPase, 14 (PSMD14)	NM_005805.2	339.6	237	230.9	234.1	287.1	209.5	205.1	213.1	232.2	192.5	198.6	168.3	172.8	207.3	190.9	167.1
GI_4505574-S	PABPC1	poly(A) binding protein, cytoplasmic 1 (PABPC1)	NM_002568.1	28567.5	24200.4	21979.9	19246.9	17266.8	13753.1	17581.8	16681.5	15858.3	16659.6	17327.8	8877.8	11874.7	8482.9	3058.3	4543.9
GI_38455426-S	CCT4	chaperonin containing TCP1, subunit 4 (delta) (CCT4)	NM_006430.2	2268.6	1316.1	1340.1	1648.8	2047	1218	1179.2	1571	1634.4	1316.4	1538.9	1115.8	1131.7	1047.2	910.8	943.9
GI_9966902-S	MAN1C1	mannosidase, alpha, class 1C, member 1 (MAN1C1)	NM_020379.1	551	344.3	509.5	567.6	524.2	381.7	350.2	355.9	301.6	357.8	349.7	188.1	272.6	203.7	136.2	192.3
GI_27544940-S	MYO1F	myosin IF (MYO1F)	NM_012335.2	1537.1	1054.9	835	637.8	385.1	459.2	821.1	734.5	311.2	526	621.7	179.8	286.1	237.6	105.6	125.4
GI_39995063-S	PANX1	pannexin 1 (PANX1)	NM_015368.3	226.3	278.8	210.7	161.4	162.4	128.1	180.2	143.6	151.8	141.8	146.5	121.2	118	106	104.2	123.3
GI_14591901-A	RECQL	RecQ protein-like (DNA helicase Q1-like) (RECQL), transcript variant 2	NM_032941.1	311.2	263.5	222.3	222.1	229.4	171.6	210	172.1	190.6	164.7	160.7	138	121.1	129.8	107.4	121.3
GI_27437044-A	CSF3R	colony stimulating factor 3 receptor (granulocyte) (CSF3R), transcript variant 4	NM_172313.1	529.9	343.4	276.4	201.2	218.3	170.1	285.2	278	253.7	270.6	320.7	353.2	184.3	177.5	278.4	193
GI_21361667-S	VCY2IP1	VCY2 interacting protein 1 (VCY2IP1)	NM_018174.3	1666.5	856.7	801.5	776.1	918.1	590.8	811.3	870	851.1	970	1201.6	735.3	733.9	569.5	349.6	405.7
GI_34222357-S	LOC90268	hypothetical protein BC007706 (LOC90268)	NM_138348.3	557.2	437.9	395.6	342.7	429.4	291.8	420.7	360.5	367	322.2	329.6	263.5	252.7	239.6	226.1	215.1
GI_15149469-S	JJAZ1	joined to JAZF1 (JJAZ1)	NM_015355.1	941	650.4	728.9	721.4	652.8	417.9	558.8	476.4	572.7	498.7	544.9	461.3	487.2	541.4	463.8	456.4
GI_11055991-S	RISC	likely homolog of rat and mouse retinoid-inducible serine carboxypeptidase (RISC)	NM_021626.1	719.3	336	366.5	391.5	402.8	328.7	322	364.3	380.6	252.2	258.9	167.5	234.5	214	169.2	175.5
GI_31341888-S	NS5ATP13TP2	NS5ATP13TP2 protein (NS5ATP13TP2)	NM_178507.2	586.5	497.9	374.3	275.8	304.9	216.4	380.2	316.1	404.6	427	470.5	411.6	254.3	292.1	211.4	237.9
GI_22325354-I	AKAP2	A kinase (PRKA) anchor protein 2 (AKAP2), transcript variant 1	NM_007203.3	367.1	360	305.6	248.9	204.5	193.2	250.8	197.4	196.8	163.8	186.7	122.8	123.6	110.4	106.5	114.8
GI_41147237-S	LOC389353	LOC389353 (LOC389353)	XM_374152.1	176.5	150.8	146.7	161.7	153.2	129.6	152.9	112.9	150.6	140.3	146.7	127.5	115.6	95.3	108.7	115.9
GI_41352690-S	LAPTM4A	lysosomal-associated protein transmembrane 4 alpha (LAPTM4A)	NM_014713.3	1212.7	940.2	693.2	700.1	835.1	713.2	630.3	640.7	494.4	429.9	597.2	400.1	406.5	429.1	355.5	276.4
GI_13259511-A	SMN1	survival of motor neuron 1, telomeric (SMN1), transcript variant b	NM_022874.1	434.7	342.8	404.2	461.5	404.5	239.7	266.2	271.1	276.9	216.8	292.8	278.1	213.2	357.6	369.4	291
GI_13376161-S	CT120	membrane protein expressed in epithelial-like lung adenocarcinoma (CT120)	NM_024792.1	530.1	411.9	400.7	345.7	194.6	167.5	310.3	280.9	360.1	308.7	330.8	269.3	246.9	223.1	213.6	242.6
GI_21703709-S	SCOTIN	scotin (SCOTIN)	NM_016479.3	2589.8	1447.3	1981.2	2244.7	1769.9	1181.6	1534.4	2131.5	1187.3	1065.7	1439.6	584.8	950.9	788	356.3	398.3
GI_8051624-I	OAS2	2'-5'-oligoadenylate synthetase 2, 69/71kDa (OAS2), transcript variant 1	NM_016817.1	273.5	228.3	350.9	296.6	210.5	148.4	254.7	279.7	208.2	155.1	161.7	144.1	149.6	138.5	135.7	119.3
GI_38488711-S	DKFZp761P1121	hypothetical protein DKFZp761P1121 (DKFZp761P1121)	NM_152906.2	461.2	284.7	293.7	306.9	305.5	209.3	303.8	325.6	354.7	294.9	333.3	235.7	236.4	211.5	193.5	184.1
GI_38146106-A	FLJ11021	similar to splicing factor, arginine/serine-rich 4 (FLJ11021), transcript variant 1	NM_023012.3	1494.1	1212.3	1115.2	965	1148.4	778.2	1032.9	887	736.8	739.3	853.2	520.4	502.5	543	306.1	363.8
GI_23111031-A	SNX1	sorting nexin 1 (SNX1), transcript variant 2	NM_148955.1	519	348.2	310.3	305.1	288.7	214.6	282.1	314.4	248.9	212.5	244	156.2	176	153.2	119.4	133.2
GI_34147371-S	C20orf149	chromosome 20 open reading frame 149 (C20orf149)	NM_024299.2	8463.2	7291.8	4053.2	3920.8	7794.7	3494	5069.9	4196.4	4937.4	3949.6	3537	3677.4	4249	4501.8	5112.2	4409.7
GI_4758805-S	NFKBIE	nuclear factor of kappa light polypeptide gene enhancer in B-cells inhibitor, epsilon (NFKBIE)	NM_004556.1	2290.3	1872.9	1419.1	1213	1730	1021.2	2150	1988.1	1653.5	1365.4	1670.6	1452.7	1110	1032.4	1239.5	1116.6
GI_14670384-S	AATF	apoptosis antagonizing transcription factor (AATF)	NM_012138.2	837.9	585.3	504.6	472.5	505.9	404.2	475.9	522.6	345.4	354.9	488.9	238.1	317.9	253.2	152.2	200.6
GI_34932413-S	NONO	non-POU domain containing, octamer-binding (NONO)	NM_007363.3	1700.8	1184.2	1179.9	1049	837.4	601.7	741.7	920.8	727.3	609.1	1033.2	425	437.9	429.7	266.8	283.2
GI_31742506-A	UPP1	uridine phosphorylase 1 (UPP1), transcript variant 1	NM_003364.2	3253.5	3265	1989.6	1658.7	2532.1	1215.2	2103.8	1376.8	2669.3	3272.5	4372.4	3207.5	2416.8	2253.4	2002	1789
GI_39725677-S	SNAPAP	SNAP-associated protein (SNAPAP)	NM_012437.3	541.9	325.1	326.9	383.4	360.4	236.9	246.1	307.8	356.5	287	355.7	292.7	259.4	299.1	304.2	275.8
GI_4885402-S	HCFC1	host cell factor C1 (VP16-accessory protein) (HCFC1)	NM_005334.1	673.7	458	487.4	586.5	546.3	365.8	435.2	461.1	545.8	427	498.3	383.6	364.4	350.5	222.4	277.5
GI_13027808-A	MMP25	matrix metalloproteinase 25 (MMP25), transcript variant 2	NM_022718.1	238.9	223.4	234.5	212.5	192.9	154	238.6	195	367.7	190.7	190.8	162.5	163.7	150.3	167.5	146.5
GI_19387853-S	NTNG2	netrin G2 (NTNG2)	NM_032536.1	300.1	253.6	246	194.9	165.8	146.2	247.3	201.5	154.6	176.8	173.6	114.5	127.8	131.6	107.4	120
GI_34452692-I	VPS28	vacuolar protein sorting 28 (yeast) (VPS28), transcript variant 2	NM_183057.1	211.7	210.1	204.4	163.7	171	143.5	170.7	141.4	144.1	128	153.4	122.3	116.8	121.7	115.2	124.6
GI_34222332-S	FLJ10099	hypothetical protein FLJ10099 (FLJ10099)	NM_017994.3	1729.9	1031.5	969.5	1008.7	1383.9	769.5	977.5	1011.6	960.5	746.7	1017.7	737.2	689.4	668.7	427	497.1
GI_38505217-S	FLJ12592	putative acyl-CoA dehydrogenase (FLJ12592)	NM_032169.3	737.2	458.6	554	516.7	378.1	257.8	404.6	305.6	337	358.1	411.5	330.5	244.4	285.9	236.9	232.2
GI_7669500-S	LAMP1	lysosomal-associated membrane protein 1 (LAMP1)	NM_005561.2	3608	1608.4	1610.4	1880.2	2163.2	1306.9	1508.3	2060.4	1841.6	1611.4	2375.2	1654.1	1998.9	1702.4	1612.4	1696
GI_21618332-S	STAT4	signal transducer and activator of transcription 4 (STAT4)	NM_003151.2	1259.6	884.3	1023.8	1041.1	1174.7	636.7	909.6	753.6	1023	858.8	995.7	1071	794.7	953.7	952.4	846
GI_41872576-S	RAFTLIN	raft-linking protein (RAFTLIN)	NM_015150.1	2431.8	1605.8	1662.2	1578.7	1995.3	1215.2	1791.1	1529.1	1496.2	1306.1	1428.4	1115.1	875.6	1041.5	806.3	898.7
GI_31543450-S	PX19	px19-like protein (PX19)	NM_013237.2	835.5	484.8	548.2	513	738.1	436.7	594	613.7	799.9	508	597.1	515.1	560.9	484.5	480.6	488.6
GI_16905527-A	DAP3	death associated protein 3 (DAP3), nuclear gene encoding mitochondrial protein, transcript variant 2	NM_004632.2	2392.4	1322.3	1520.3	1881	2418.2	1617	1532	1532.6	1697.1	1375.8	1605.1	1321.6	1185	1281.1	1218.3	1105.4
GI_40805848-A	PTPRE	protein tyrosine phosphatase, receptor type, E (PTPRE), transcript variant 2	NM_130435.2	347.3	369	283.5	253.5	306.5	219.7	277	218.8	241.9	201.9	285.9	161.8	167.1	153.5	125.1	141.5
GI_14916518-S	AP3M2	adaptor-related protein complex 3, mu 2 subunit (AP3M2)	NM_006803.2	1144.5	633.7	787.4	747	866.3	451.6	641.2	539	991.3	832.1	923	1020.2	611	773.1	813.8	722.4
GI_37539105-S	LOC378140	similar to CG14980-PB (LOC378140)	XM_353642.1	376.2	267.8	269.4	225.2	335.4	253.8	241.1	250.6	269	240.3	248.2	197	194.8	224.9	211.1	233.4
GI_21735623-A	YWHAZ	tyrosine 3-monooxygenase/tryptophan 5-monooxygenase activation protein, zeta polypeptide (YWHAZ), transcript variant 1	NM_003406.2	5070.8	3290.2	3361.8	3607	4102.2	2631.4	2300.2	2997.4	2753	2375.1	2996.5	2564.4	2519.2	3242.4	2799.4	2420.5
GI_38327038-I	HSPA4	heat shock 70kDa protein 4 (HSPA4), transcript variant 1	NM_002154.3	405.7	304.3	284.1	267.3	250.2	196.8	202.5	245	292.2	216.7	299.1	238.8	183.2	237.6	178	179.1
GI_27477137-I	ZC3HAV1	zinc finger CCCH type, antiviral 1 (ZC3HAV1), transcript variant 2	NM_024625.3	259.2	211.3	216.5	188.9	183.8	157.2	141.2	179.7	201.6	154.1	158.6	128	136.5	146.3	129.5	142.5
GI_8922853-S	FLJ11078	hypothetical protein FLJ11078 (FLJ11078)	NM_018316.1	333.3	262.6	250.7	216.9	231	176.1	202.2	212.8	173.9	179.8	221.2	152.7	173.8	149.9	116.2	142.8
GI_21314670-S	TRPM4	transient receptor potential cation channel, subfamily M, member 4 (TRPM4)	NM_017636.2	255	244	173.1	147.8	156	129.6	172.5	149.8	159.3	136.9	152.7	125	120.2	117.6	121.1	129.8
GI_9506672-S	FLJ20323	hypothetical protein FLJ20323 (FLJ20323)	NM_019005.1	598	464.1	476.8	451.6	372.4	306.1	423.1	354.6	357.8	318.9	362.3	261.2	251.4	266.2	188.8	207.5
GI_4506782-S	SAP30	sin3-associated polypeptide, 30kDa (SAP30)	NM_003864.1	656.4	556.4	459.8	464.5	309.4	229.3	420	265.5	353.7	311.6	395	398.9	219.9	293.4	388	296.2
GI_21359904-S	SH3GLB1	SH3-domain GRB2-like endophilin B1 (SH3GLB1)	NM_016009.2	486	409.6	323.2	309.4	316.9	237.2	300.6	255.3	313.2	268.7	340.9	303.4	261.8	294.3	290.6	252.9
GI_14149616-S	NCOA4	nuclear receptor coactivator 4 (NCOA4)	NM_005437.1	5856	3471.1	3316.9	3413.6	4176.1	2864.9	2990.5	3892.9	3819.9	2825.8	3507	2796.7	3219.1	3263.1	2277.6	2147.3
GI_37552360-S	LOC376480	similar to onecut 3 (LOC376480)	XM_352239.1	205.9	165.5	162.1	124.7	138.4	111	118.8	120.8	131.8	106	118.8	110.9	98.9	98.3	120.8	113.3
GI_19913434-S	ATP6V0B	ATPase, H+ transporting, lysosomal 21kDa, V0 subunit c'' (ATP6V0B)	NM_004047.2	4086.1	2424.5	1975	1685.2	3648.8	2410.8	1760.5	2777.1	3133.6	2742.5	3746.2	2957.1	3034.8	2854.9	3026.6	3017.3
GI_7705832-S	PHF11	PHD finger protein 11 (PHF11)	NM_016119.1	1405.4	1072.3	1447.3	1324.7	1081.1	728.6	1056.9	1046.2	1132.4	885.5	987.2	912.7	769.8	803.4	930.8	761.7
GI_4503300-S	DECR1	2,4-dienoyl CoA reductase 1, mitochondrial (DECR1), nuclear gene encoding mitochondrial protein	NM_001359.1	2738.7	1297.5	1774.4	1837.1	2412.1	1169.5	1519.4	1668.7	2287.1	1345.3	1718.7	1576.2	1507.4	1561.6	1773.7	1449
GI_27477128-S	MC1R	melanocortin 1 receptor (alpha melanocyte stimulating hormone receptor) (MC1R)	NM_002386.2	312.9	220.5	271.8	238.6	223.4	170.8	195.9	166.7	214.6	222	248.2	197.6	171.2	172.3	183.4	170.7
GI_32481208-A	MAPKAPK2	mitogen-activated protein kinase-activated protein kinase 2 (MAPKAPK2), transcript variant 2	NM_032960.2	1574	1127.1	957.6	847.7	700.5	600.5	833.1	725.9	395.3	643.3	699	187	343.1	278.1	129	153.6
GI_19923143-S	MYD88	myeloid differentiation primary response gene (88) (MYD88)	NM_002468.2	1178.2	726.9	782.1	698.2	583.4	488.6	629.2	683.8	495.8	495	606.5	273.9	381.5	316.4	168.3	185.7
GI_11496238-S	RELA	v-rel reticuloendotheliosis viral oncogene homolog A, nuclear factor of kappa light polypeptide gene enhancer in B-cells 3, p65 (avian) (RELA)	NM_021975.1	3246.8	2163	2165.3	2283.7	2588.1	1181.2	1862	1600.3	2001.5	1710.1	2204.8	1916.4	1451.2	1842	1396.2	1487.5
GI_29570778-A	DNCL2A	dynein, cytoplasmic, light polypeptide 2A (DNCL2A), transcript variant 1	NM_014183.2	764.6	1255.1	763.1	458.1	284.2	540.1	641.4	459.5	184.1	173	218.7	110	134.7	107.8	103.6	114.8
GI_38327549-S	P2RY5	purinergic receptor P2Y, G-protein coupled, 5 (P2RY5)	NM_005767.3	606.6	304.4	415	367.5	337.9	285.3	293.6	303.4	394.6	296.8	291.1	228.9	218.4	277	167.1	192.7
GI_23510347-S	TTRAP	TRAF and TNF receptor associated protein (TTRAP)	NM_016614.2	247.4	182.6	185.2	189.7	218.5	173.7	145.4	153.6	172.1	144.3	160.3	127	128.6	190.1	148.3	132.3
GI_34222350-S	SLC7A5	solute carrier family 7 (cationic amino acid transporter, y+ system), member 5 (SLC7A5)	NM_003486.4	547.4	672.5	348.6	288.4	543.1	255.7	595	299.3	425.4	338.1	431.5	390.6	335	322	258.3	237
GI_14042969-S	DKFZP761D0211	hypothetical protein DKFZp761D0211 (DKFZP761D0211)	NM_032039.1	754.2	402.6	495.6	431.8	343.7	251.1	391.2	335.6	252.6	320.6	316.7	144.3	187.8	169.9	108.3	107.1
GI_20149591-S	UNRIP	unr-interacting protein (UNRIP)	NM_007178.2	1170.6	725.5	638.5	742.8	1019.3	570.7	670.6	655.6	611.2	502	646.1	502.2	449.8	503	488.1	445.4
GI_5803065-S	LILRA1	leukocyte immunoglobulin-like receptor, subfamily A (with TM domain), member 1 (LILRA1)	NM_006863.1	177.6	187.8	169.3	144.5	155.1	124.6	141.1	129.6	149	130.5	144.1	121.3	119.9	92.2	116	129.7
GI_34222236-S	MGC26717	hypothetical protein MGC26717 (MGC26717)	NM_173824.2	414.6	286.4	311.2	303.6	279	195.2	220.3	241.7	289.1	224.7	257.9	201.4	206.8	236.8	176.6	171
GI_7706321-S	C14orf166	chromosome 14 open reading frame 166 (C14orf166)	NM_016039.1	1852.3	900.5	1081.3	1401.9	2016.3	1007.4	793.7	1146.5	1017.2	700.2	1021	828.2	845.6	1024.4	782.6	724.5
GI_14577915-S	EBI2	Epstein-Barr virus induced gene 2 (lymphocyte-specific G protein-coupled receptor) (EBI2)	NM_004951.2	4072	3179.5	2772.3	2528.4	2600.4	1592.9	2877.9	2365.7	1289.5	1753.2	2125.4	1181.1	1146.3	1133.6	638.2	666.2
GI_30409981-S	LAPTM4B	lysosomal associated protein transmembrane 4 beta (LAPTM4B)	NM_018407.3	226.6	192.6	206.8	181.7	204	175	167.5	148.4	174	134	145.4	102	137.9	120.2	104.8	109.2
GI_18699731-A	Cab45	calcium binding protein Cab45 precursor (Cab45)	NM_016176.2	2726.4	1486.2	1288.8	1250.3	1131.6	930.1	991.2	845.4	785.9	964.6	1123.6	410.3	620.9	544.6	229.5	292.6
GI_41055203-A	KNS2	kinesin 2 60/70kDa (KNS2)	NM_182923.2	621.4	517	423.6	332.8	339.1	357.6	436.3	377.2	269.4	354.8	347.9	167.8	209.2	181	109.4	141.6
GI_38202254-S	TARS	threonyl-tRNA synthetase (TARS)	NM_152295.3	899.1	718.5	622.4	545.4	456	352.5	517.2	441.6	411.4	368.5	474.1	226.8	265.4	245	166.2	184
GI_4758313-S	IER2	immediate early response 2 (IER2)	NM_004907.1	1875.2	1216.4	1241.7	1349	1376	944.6	1340.9	1117.9	978.6	879.5	1166.4	510.4	607.5	600.1	287.1	319.6
GI_37544141-S	LOC376156	similar to 60S ribosomal protein L11 (LOC376156)	XM_352094.1	472.8	365.8	376.8	526.3	531.1	308.5	246.6	290.8	345.7	274.4	424.2	349.2	312	493.4	360.9	328.9
GI_20336759-S	H1FX	H1 histone family, member X (H1FX)	NM_006026.2	4628.7	3570.7	2892	2522.9	3093	2014.2	2650.5	2575.4	1478.2	1594.2	1902	1042.7	1521.9	1305.6	1057.1	1000.5
GI_20127489-S	MADH2	MAD, mothers against decapentaplegic homolog 2 (Drosophila) (MADH2)	NM_005901.2	346.7	325.9	261.2	225.7	214.4	171.5	213.6	172.3	179.2	155.2	202.8	155.1	143.9	138.3	118	124.6
GI_42558280-S	LOC220869	dopamine responsive protein (LOC220869)	NM_201453.1	857.7	630.8	613.3	690	575.7	295.2	431.7	374.6	538.2	465.2	504.7	437	338.5	502.8	597.9	511.3
GI_17986251-A	SP110	SP110 nuclear body protein (SP110), transcript variant b	NM_004510.2	638.1	511.1	615.2	593.1	440.1	365.4	453.3	513.8	352.6	245.9	281.8	160	198	178.8	140.2	154.9
GI_13540579-S	DKFZP566A1524	hypothetical protein DKFZp566A1524 (DKFZP566A1524)	NM_030797.1	375.8	672.6	365.7	221.3	170.8	182.7	436.2	238.8	232.5	208.4	239.6	152.1	163.7	136.9	117.7	134.2
GI_34850073-S	CGI-150	CGI-150 protein (CGI-150)	NM_016080.2	815.7	504.8	531.5	612.4	642.2	404.3	465	441.7	454	355.6	491.2	390.3	336.7	408	302.9	332.2
GI_10337606-S	PTTG3	pituitary tumor-transforming 3 (PTTG3)	NM_021000.1	222.2	164.3	172.4	182.4	147.3	112.2	141.3	119.5	174.4	127.6	122.8	134.7	124	139.2	121.2	107.4
GI_14149929-S	FLJ22679	hypothetical protein FLJ22679 (FLJ22679)	NM_032227.1	719.4	366.1	378.2	375.6	479.2	346.2	396.9	450.4	385.3	315	327.6	266	304.1	279.6	226.1	254.5
GI_4885266-S	GFI1	growth factor independent 1 (GFI1)	NM_005263.1	572.4	483.9	456.3	404.6	298.9	211.6	407	333.8	311.2	333.7	281	212.6	204.2	216.3	164.7	154.9
GI_4502858-S	CKS2	CDC28 protein kinase regulatory subunit 2 (CKS2)	NM_001827.1	313.6	265.5	247.1	216.5	253.5	216.8	239.7	254.4	241.8	223.5	213.9	125.2	178.4	149.8	116.8	116.7
GI_7705876-S	HN1	hematological and neurological expressed 1 (HN1)	NM_016185.1	2248.9	956	1050	1015	1656.8	882.8	1171.1	1393.4	1557.5	1260.5	1378.4	889.7	1295.3	1205	951.9	990.9
GI_4557879-S	IFNGR1	interferon gamma receptor 1 (IFNGR1)	NM_000416.1	2541.7	1403	1098.1	868.6	967.4	817.4	961.8	1315.5	702.5	966.5	1246	729.6	633.3	619.7	520.3	461.7
GI_14165436-A	HNRPK	heterogeneous nuclear ribonucleoprotein K (HNRPK), transcript variant 3	NM_031263.1	434.9	318.1	313	349.4	366.3	245.5	244.9	233.6	255.5	215.3	270.7	241	214.4	287.9	222.6	178.6
GI_13385593-S	CYB5-M	cytochrome b5 outer mitochondrial membrane precursor (CYB5-M)	NM_030579.1	1249.6	733.2	811.4	932.6	1429.2	823.4	740	864.8	724.9	572.7	736.9	580.8	551	572.2	546.5	523.5
GI_14110430-A	HNRPC	heterogeneous nuclear ribonucleoprotein C (C1/C2) (HNRPC), transcript variant 2	NM_004500.2	2918.1	2269.5	2018.5	1899.5	2190.5	1460.6	1597.7	1881.3	1655.5	1378.3	1629.3	1226.6	1262.8	1438.8	1346.8	1215.1
GI_39725635-S	HSGP25L2G	gp25L2 protein (HSGP25L2G)	NM_017510.3	1726.7	901.3	896.7	955.9	1105.1	712.5	773.5	973.9	842.2	799.9	931	384.8	594.6	473.2	262	277.4
GI_31982900-S	SCD	stearoyl-CoA desaturase (delta-9-desaturase) (SCD)	NM_005063.3	940.4	1088.6	694.6	516.4	395.8	256.8	825.9	464.8	456.9	497.5	472.9	399.1	251.7	243.6	257.4	228.9
GI_21361620-S	PGM1	phosphoglucomutase 1 (PGM1)	NM_002633.2	1642.2	1143.5	1070.7	1082.7	513.3	397.1	789	840.8	858.9	828	877.1	584.7	543.8	427.6	336.9	391.7
GI_19923496-S	EML4	echinoderm microtubule associated protein like 4 (EML4)	NM_019063.2	2671.4	2084.7	1921.1	1698.6	1751.6	1349.8	1708.7	1450.5	903.1	1077	1090.4	563.5	656.9	693.4	321	344.7
GI_5729849-S	GNAI3	guanine nucleotide binding protein (G protein), alpha inhibiting activity polypeptide 3 (GNAI3)	NM_006496.1	388	310.3	294.8	320.8	392.9	253.3	268.7	311.2	304.2	258	287.6	249.8	251	298.7	303.5	262.3
GI_31341825-S	MGC33407	hypothetical protein MGC33407 (MGC33407)	NM_178525.2	151.7	149.2	159.9	118.9	118.9	101.6	118.7	104.3	127.3	108.4	125.7	97.6	92.4	85.2	97.1	95
GI_32171200-S	Lrp2bp	low density lipoprotein receptor-related protein binding protein (Lrp2bp)	NM_181726.1	1093.2	933.7	727.6	673.7	211	184.4	666.5	482	470.9	483.2	674.3	303.7	259.2	222.7	169.1	178.6
GI_11968022-S	ZFP106	zinc finger protein 106 homolog (mouse) (ZFP106)	NM_022473.1	665.9	496.7	453.3	390.6	396.1	324.5	376.5	383.5	288.7	333.3	363.3	209.1	227.7	198.5	120.4	150.1
GI_39725631-I	TPM3	tropomyosin 3 (TPM3)	NM_153649.2	4020.4	2583.3	2275.6	2401.3	2555.1	1949.7	2111.1	2363.7	2160.4	1774.8	2300.4	1221	1531.2	1421.3	978	897.2
GI_21361162-S	GGCX	gamma-glutamyl carboxylase (GGCX)	NM_000821.2	239.3	194.9	189.7	187.1	213.9	165.5	185.9	152.2	192.1	171.9	174.9	147	117.1	138.1	139.3	149.6
GI_31795542-S	GMFB	glia maturation factor, beta (GMFB)	NM_004124.2	713.8	467.6	469.1	446.2	536.1	363.6	342.1	371.3	358.2	285.2	334.3	237	270.3	312.9	256.1	246.1
GI_9961352-A	F11	coagulation factor XI (plasma thromboplastin antecedent) (F11), transcript variant 2	NM_019559.1	190.9	162.4	171.3	135.4	138.4	138.7	124.2	141.8	152.7	123.2	139	105.9	129.7	114.6	118.5	133.4
GI_37545572-S	LOC341720	similar to immune-responsive gene 1 (LOC341720)	XM_292184.2	208	218.5	200.4	162.8	148.8	131.3	203.9	139.6	164.7	140.3	151	124.3	130.4	124.9	111.6	126.9
GI_29789286-S	KIAA1754	KIAA1754 (KIAA1754)	NM_033397.1	476.4	426.4	350.5	300.3	284	249.6	300.1	248.2	253.4	206.1	288.2	174.3	172.7	151.5	124	127.9
GI_38683866-S	RPL36A	ribosomal protein L36a (RPL36A)	NM_021029.3	4252.3	3242.3	3152.2	4193.9	3892.9	2250.6	2061.6	1890.8	2902.1	2385.2	3635.1	2286.7	2267.3	3502.3	1598.5	1851.8
GI_33147079-S	AMSH-LP	associated molecule with the SH3 domain of STAM (AMSH) like protein (AMSH-LP)	NM_020799.1	739.7	324.8	611.9	695.5	714.8	350.9	455.4	489.2	595.6	414.1	434.3	438.1	348	424	524.7	398.8
GI_31543080-S	LOC51161	g20 protein (LOC51161)	NM_016210.2	237.5	202.7	221.9	188.7	179.5	146.4	177.1	156	178.8	171.2	174.3	143	153.7	151	150.5	149.4
GI_21614545-S	PSPH	phosphoserine phosphatase (PSPH)	NM_004577.2	192.5	165.6	174.5	147	129	133.5	136.8	127.5	144.2	124.7	142	121.1	133.9	116.4	103.3	114.7
GI_21362111-S	C7orf2	chromosome 7 open reading frame 2 (C7orf2)	NM_022458.2	442.1	284.6	319.7	297.7	324.6	258.5	259.3	282.5	282.4	229.1	257.9	201.4	210.9	216.7	203.8	219.8
GI_31077210-A	HIF1A	hypoxia-inducible factor 1, alpha subunit (basic helix-loop-helix transcription factor) (HIF1A), transcript variant 2	NM_181054.1	552.6	551.6	418.7	408.8	322.4	223.7	299.6	212.5	276.5	234.9	343.6	265.9	205.4	317	196.8	174.3
GI_45580693-S	LOC284361	hypothetical protein LOC284361 (LOC284361), transcript variant 1	NM_175063.3	1188.3	504.3	579.5	552	844.2	565.8	504.8	696.1	566.4	501.1	635.6	449.6	525	446.5	346.8	407.6
GI_27436874-S	RUNDC1	RUN domain containing 1 (RUNDC1)	NM_173079.1	991.2	661.5	647.7	654.6	567.2	416.5	575.2	490.4	547.1	482.8	525.6	441.3	349.6	365	322	348.3
GI_31543978-S	ZNF145	zinc finger protein 145 (Kruppel-like, expressed in promyelocytic leukemia) (ZNF145)	NM_006006.3	401.5	345.3	306.1	253.7	198.9	162.6	264.3	231.2	286.3	273.9	329.2	283.1	178.8	198.9	231.3	245.5
GI_37704380-S	B2M	beta-2-microglobulin (B2M)	NM_004048.2	24167	21627	21945.9	20455.4	20939.2	11455.3	14492	17041.3	15447.8	12687.9	16096.2	8849.5	12275.2	11944.6	7732.5	6506.4
GI_32698677-S	ZNF213	zinc finger protein 213 (ZNF213)	NM_004220.1	404.4	276.3	322	282.5	297.2	239.8	345.6	352.1	179.2	194.9	226.3	131.5	162.2	139.1	122	116.5
GI_5803051-S	KIR3DL2	killer cell immunoglobulin-like receptor, three domains, long cytoplasmic tail, 2 (KIR3DL2)	NM_006737.1	432.6	294.4	296.3	312.6	288.6	242.3	429	346.5	189.1	185.3	321.3	218	185.5	166.4	118.7	120.1
GI_45505131-S	SPINK1	serine protease inhibitor, Kazal type 1 (SPINK1)	NM_003122.2	287.4	245.6	186.9	158.6	191.7	168.8	250	210.2	258.9	237.1	207.2	165.7	157	173.2	155.7	168.2
GI_20070207-S	RHEB	Ras homolog enriched in brain (RHEB)	NM_005614.2	2013.6	1317.5	1159.6	1028.4	1582.9	1291.5	1270.7	1468.5	943.3	800.7	1098.2	473.8	743.2	659.7	324.6	350.6
GI_31542687-S	FLJ13448	hypothetical protein FLJ13448 (FLJ13448)	NM_025147.2	597.4	456.8	455.1	442.8	419.8	376.4	383	392.6	359.1	301.7	376.5	237.5	311.9	255.9	217	235.1
GI_14149998-S	ZMYND15	zinc finger, MYND domain containing 15 (ZMYND15)	NM_032265.1	1048.4	768	603.4	552.3	552.7	386.4	842.6	849.4	783.7	614	661.3	714.5	430.8	471.5	428.8	353.5
GI_4507176-S	SPIB	Spi-B transcription factor (Spi-1/PU.1 related) (SPIB)	NM_003121.1	1064.5	526.4	602.9	736.5	769.7	367.1	538.9	725.4	863.4	717.2	810.7	623.6	565.3	513.2	619.2	674.4
GI_4758503-S	HADH2	hydroxyacyl-Coenzyme A dehydrogenase, type II (HADH2)	NM_004493.1	1498.7	607.3	731.4	958.6	1373.4	787.1	666.5	999.5	995.6	768.1	834.4	676.5	820	765	570.3	620.8
GI_39777607-A	SEMA4B	sema domain, immunoglobulin domain (Ig), transmembrane domain (TM) and short cytoplasmic domain, (semaphorin) 4B (SEMA4B), transcript variant 1	NM_020210.2	1689	1403.7	954	736.5	702.9	406.4	1386.5	664	803.8	729.4	851.7	912.6	515.7	566.3	546	503.2
GI_31560867-S	ITM2C	integral membrane protein 2C (ITM2C)	NM_030926.3	735.2	670.3	736.4	728.8	677.7	417.2	661.7	547.6	455.4	374.4	549.6	332	436.7	415.5	203.4	224.2
GI_5174616-S	CARD4	caspase recruitment domain family, member 4 (CARD4)	NM_006092.1	537.1	333.1	447.2	370.9	332.7	283.8	403.1	368.2	269.5	275	282.9	148.3	201.3	177.7	114.4	147.5
GI_7657034-S	APC10	anaphase-promoting complex subunit 10 (APC10)	NM_014885.1	337.8	261.6	244.1	220.5	305	212.2	203.3	213.1	258.2	215.6	242.6	198	187.5	226.7	180.6	200.8
GI_38176293-S	LOC348094	hypothetical protein LOC348094 (LOC348094)	NM_182703.2	319.4	243.3	275.8	236.2	219.4	184.7	220.7	191.7	208.3	202.7	201.8	175	145.7	173.3	163.5	158.4
GI_21362103-S	TXNL5	thioredoxin-like 5 (TXNL5)	NM_032731.2	2296.1	1251.2	1231.2	1292.6	2330.3	1250.7	1193.1	1319.7	1601.1	1294.6	1727.8	1398.9	1155	1490.5	1620.1	1515.1
GI_4503816-S	FVT1	follicular lymphoma variant translocation 1 (FVT1)	NM_002035.1	404.3	317.7	328.7	300.9	338.2	224.9	268.9	273.1	231	190.6	257.8	208.3	217.3	216.3	147.5	172.3
GI_32967602-I	BAZ1A	bromodomain adjacent to zinc finger domain, 1A (BAZ1A), transcript variant 1	NM_013448.2	511.7	481.1	477.7	337	307.7	255.3	369.6	266.8	267	253.4	276.3	163.4	182	165.6	137.8	146.9
GI_7657430-S	SND1	staphylococcal nuclease domain containing 1 (SND1)	NM_014390.1	3014.9	1688.2	1330.6	1514.4	2056.8	1118.9	1553.2	1888.4	1790.7	1428.1	1738.7	1464.4	1385.6	1240.6	1412	1474.4
GI_18379345-S	SORCS3	VPS10 domain receptor protein SORCS 3 (SORCS3)	NM_014978.1	148.5	170.5	159.1	121.6	108	125.3	143.9	118.8	149.2	107.8	127.5	108.2	118.2	105	108.1	117
GI_7662371-S	KIAA0907	KIAA0907 protein (KIAA0907)	NM_014949.1	944.4	741.7	693.1	606.4	644.5	511.1	595.6	513	397.1	451.3	531.5	241.6	278.6	285.3	161.4	197.9
GI_31542690-S	FLJ14281	hypothetical protein FLJ14281 (FLJ14281)	NM_024920.3	285.8	226.6	211.1	212.2	208.4	177.2	171.5	152	174.4	141.8	181.4	154.3	144.5	181	148	144.9
GI_6552336-I	MADHIP	MAD, mothers against decapentaplegic homolog (Drosophila) interacting protein, receptor activation anchor (MADHIP), transcript variant 2	NM_007323.1	140.6	160.3	155.5	129.4	132.2	115.8	128.6	138.1	121.4	133.7	126.9	109.2	105.8	84.3	112.9	77.4
GI_20631976-S	CREBL1	cAMP responsive element binding protein-like 1 (CREBL1)	NM_004381.3	953.4	540.8	589.3	602.2	552.8	389.4	415.3	441.2	513.1	458.2	539.1	303.3	313.1	264.5	215.7	218.7
GI_31543664-S	STOML1	stomatin (EPB72)-like 1 (STOML1)	NM_004809.3	296.7	208.9	232.9	240.9	273.9	195.7	213.7	193.3	262	218.7	230.4	189.8	194.6	211.2	209.8	208.6
GI_38026848-I	ABHD2	abhydrolase domain containing 2 (ABHD2), transcript variant 1	NM_007011.4	157.1	137	140.1	115.8	123.7	125.2	124.7	107.3	132.3	125.6	126.9	109.7	120.6	96.4	100.9	104.7
GI_7019524-S	SERTAD1	SERTA domain containing 1 (SERTAD1)	NM_013376.1	1210.2	742.8	742.7	647.7	1151.4	819.9	873.3	841.4	796	688.1	793.8	608	695.5	643.2	532.7	516.4
GI_4557422-S	ENTPD6	ectonucleoside triphosphate diphosphohydrolase 6 (putative function) (ENTPD6)	NM_001247.1	881.7	626.6	701.4	500.7	370.9	362.6	625.1	488.3	221.8	295.8	365.1	125.7	144.1	158.1	111.5	127.1
GI_7661823-S	HSPC163	HSPC163 protein (HSPC163)	NM_014184.1	1862.3	1468.8	1226.2	1182.8	1876.7	1026.1	1160.5	1076	1505.4	1145	1410.9	1279.9	1122.3	1546.1	1560.6	1299.8
GI_4506792-S	SCA1	spinocerebellar ataxia 1 (olivopontocerebellar ataxia 1, autosomal dominant, ataxin 1) (SCA1)	NM_000332.1	1033.5	855.1	584.4	440.7	502.8	464.8	609.7	513.3	354.9	406	531.3	324.1	279.1	250.3	161.1	199.3
GI_24797066-S	HLA-A	major histocompatibility complex, class I, A (HLA-A)	NM_002116.4	10428.3	8588.2	661.6	645.4	369	303.3	6804.9	6714.1	150.1	137.9	273.6	156.6	3550.2	2690.2	738.9	871.3
GI_28178835-S	IDH3A	isocitrate dehydrogenase 3 (NAD+) alpha (IDH3A), nuclear gene encoding mitochondrial protein	NM_005530.2	382.3	245.1	270.7	304.4	401	249.4	243.6	269.8	293.4	242.3	274.3	200.4	223.8	205	152.1	161.9
GI_31543440-S	PRO0659	PRO0659 protein (PRO0659)	NM_014138.2	1062.5	527.1	572.9	606.9	801.3	418.2	580	501	550.3	480.7	567.1	460	341.5	408	352.1	321.3
GI_37539734-S	RW1	RW1 protein (RW1)	XM_351477.1	1148.3	844.5	808.2	665.3	591.9	544.2	877.4	717.8	421	415.7	467.7	229.4	275	256.2	135	165.4
GI_5453602-S	CCT2	chaperonin containing TCP1, subunit 2 (beta) (CCT2)	NM_006431.1	2399.1	1082.2	1433.8	1638.4	2110.6	1272.3	1158	1486.1	1696.4	1329.8	1497.4	1052.9	1175.4	1144.8	875.7	1017.6
GI_37537693-S	MTMR6	myotubularin related protein 6 (MTMR6)	NM_004685.2	563.5	376.8	401.9	415.6	461.4	237.9	276.4	268.6	367	279.8	410.3	370.5	295.1	396.4	331.7	277.6
GI_4502638-S	CCR5	chemokine (C-C motif) receptor 5 (CCR5)	NM_000579.1	4091.1	1308.8	1359.5	1597.6	2270	1224	2206.4	3279	2051.9	1206.6	945.4	1216.3	1213.3	1539.9	2054.9	1416.1
GI_34147516-S	CSNK1A1	casein kinase 1, alpha 1 (CSNK1A1)	NM_001892.3	855.2	581.8	525.1	546.3	678.5	434.5	432.5	394.6	435.1	360.9	521.1	386.2	310.9	409.1	272.9	262.2
GI_44680131-S	B3GNT5	UDP-GlcNAc:betaGal beta-1,3-N-acetylglucosaminyltransferase 5 (B3GNT5)	NM_032047.3	223.3	176.7	161	162.3	127.8	151.4	136.4	116.4	165.5	138.9	139.3	123.3	101.9	107.6	123.2	100.7
GI_32261312-S	RBM3	RNA binding motif protein 3 (RBM3)	NM_006743.2	1386.4	763.3	842.9	1019.2	1588.6	778.1	771.1	816.1	1049.6	801.2	973.1	752.1	753.6	887.5	598.8	594.4
GI_37693994-S	KLF13	Kruppel-like factor 13 (KLF13)	NM_015995.2	4950	2593.2	2807.7	3286.4	2902.1	1862.9	2702.8	2746.3	2524	2189.8	2620.8	1668.3	1710.3	1489.2	807.8	951.4
GI_4757913-S	CASP5	caspase 5, apoptosis-related cysteine protease (CASP5)	NM_004347.1	248.8	237	278.9	196.9	160.2	159.6	275.9	200.7	236	181.8	196.2	156.8	154.8	158.6	160.4	160.6
GI_24432049-S	RYBP	RING1 and YY1 binding protein (RYBP)	NM_012234.3	2418.9	1793.3	1248.7	1148.2	1631.6	826.5	1320.7	1153.7	1317	1012.5	1698.1	1850.6	856.8	895.7	912.5	789.2
GI_31543816-S	TOR3A	torsin family 3, member A (TOR3A)	NM_022371.2	1100.8	506.3	656.8	807.3	971	599.4	585.3	780.8	760	649.6	704.2	446.2	574.9	508.3	299.2	363
GI_41125704-S	LOC389039	similar to CDNA sequence BC043098 (LOC389039)	XM_371561.1	211.5	182.8	163.7	143.1	154.1	126.1	146.9	122.3	132.3	139.3	138.9	110	103.5	94.6	106.8	124.9
GI_41393603-I	RTN3	reticulon 3 (RTN3), transcript variant 3	NM_201429.1	176.9	184.2	166.5	147	145.1	122.5	145.1	124.2	138.4	140.6	141.9	112.7	116.3	98.8	108.8	115.2
GI_14249309-S	MGC13053	hypothetical protein MGC13053 (MGC13053)	NM_032710.1	4633	3885	4375.1	4769.7	4566.7	2410.8	3050.9	2376.9	2624.4	3040.8	3529.4	2850.7	1990.8	3503.9	2413.5	2178.1
GI_22325355-A	AKAP2	A kinase (PRKA) anchor protein 2 (AKAP2), transcript variant 2	NM_147150.1	364.9	315.7	287.5	243.8	188.5	168.4	215.6	188.4	274.1	202.2	204.7	158	146.7	164	145	135.6
GI_40789255-S	SRP72	signal recognition particle 72kDa (SRP72)	NM_006947.2	1116.6	657.9	695.4	695	596.1	403.3	549.3	495.9	453.6	397	450	367.5	312.4	324.7	247.6	213.9
GI_14249311-S	MGC13090	hypothetical protein MGC13090 (MGC13090)	NM_032711.1	265.3	202.4	210.2	179.7	165.6	146.5	170.1	142.2	172.4	168.8	190.6	152.2	134.2	129.4	106.4	125
GI_19593984-S	SURF4	surfeit 4 (SURF4)	NM_033161.2	2548	1725.7	1390	1427.6	1731	1102.9	1402.4	1568.9	1435.5	1219.6	1577	1266.8	1204.5	1072.6	795	823.2
GI_37546234-S	LOC139231	hypothetical protein BC016683 (LOC139231)	XM_060020.5	188.5	163.6	160.2	135.5	139.7	115.8	129.3	124.9	132.6	113	130.5	113.7	95.1	107.6	94.6	102.4
GI_8923389-S	CHCHD3	coiled-coil-helix-coiled-coil-helix domain containing 3 (CHCHD3)	NM_017812.1	1150.4	526.7	652.5	775.7	898.8	564.1	647	863.6	687.2	566.3	605.4	438.2	509.1	468.6	339.1	380.3
GI_31542585-S	EIF4EBP2	eukaryotic translation initiation factor 4E binding protein 2 (EIF4EBP2)	NM_004096.3	1104.9	834.5	616.4	558.9	534.1	443.3	557.4	598.2	346	369.2	497.4	211.1	286.2	239.1	117.8	133.4
GI_39812427-S	SC65	synaptonemal complex protein SC65 (SC65)	NM_006455.2	203.8	161.5	177.6	169.7	177.4	131.7	166	134.5	138.8	149.3	141.4	125.2	138.2	124.3	120.2	102.7
GI_7662215-S	KIAA0635	KIAA0635 gene product (KIAA0635)	NM_014645.1	504.1	422.9	426.7	380.9	344.6	268.5	381.2	323.2	315.4	301.9	315.6	259.7	221.2	240	234.8	237.4
GI_21314657-S	PGCP	plasma glutamate carboxypeptidase (PGCP)	NM_016134.2	1359.5	710.3	552.7	521.4	717.3	532.7	486.4	586.8	505.7	544.2	619.1	453.2	459.1	370.4	402.4	380.2
GI_6006019-S	MAD2L2	MAD2 mitotic arrest deficient-like 2 (yeast) (MAD2L2)	NM_006341.2	1216.4	894.1	840.6	806	1064	505.1	798.3	688.3	795.6	698.1	891.2	512.6	543.9	482.7	350.9	349.5
GI_10864010-S	SQRDL	sulfide quinone reductase-like (yeast) (SQRDL)	NM_021199.1	5209.7	2647.4	3117.5	3051.1	6403.3	3203	4097	3897.8	4908.5	1915.6	3043.1	2770.5	3506.4	3310.2	4033.8	3358.6
GI_4503554-S	ELF4	E74-like factor 4 (ets domain transcription factor) (ELF4)	NM_001421.1	819.7	516.5	518	500.8	570.5	369.7	527	500.2	511.1	361.7	430	346.9	310.3	292.8	294	292.4
GI_4502218-S	ARHG	ras homolog gene family, member G (rho G) (ARHG)	NM_001665.1	5851.5	3667.5	3471.1	3188.7	3282.8	2361.5	3476.3	3754.4	1538.8	1611.6	2207.7	892.3	1150.4	950.2	421.4	577.7
GI_26051232-A	LACTB	lactamase, beta (LACTB), nuclear gene encoding mitochondrial protein, transcript variant 2	NM_171846.1	322.9	362.6	235.1	193.5	177.8	185.6	192.1	165.7	167	145.8	159.3	130.9	110.1	132.5	123.9	107.4
GI_22749166-S	FLJ32205	hypothetical protein FLJ32205 (FLJ32205)	NM_152561.1	1106.7	765.8	634.8	644.8	718.2	442.5	602.5	510.2	430.7	473	584.5	321.7	346.5	309.9	229	241
GI_32699000-S	FLJ33651	hypothetical protein FLJ33651 (FLJ33651)	NM_182590.1	140.4	173.3	154.7	126.1	122.1	131.2	124.4	101.9	140.7	130.5	133.7	104.2	117	95.3	102.6	113.2
GI_10835168-S	SLC11A2	solute carrier family 11 (proton-coupled divalent metal ion transporters), member 2 (SLC11A2)	NM_000617.1	756.9	699.8	603.4	535.8	569.3	356.9	569.1	468	629.4	536.7	575.3	583.2	501.2	577.2	657.8	486.6
GI_7706183-I	ARL6IP4	ADP-ribosylation-like factor 6 interacting protein 4 (ARL6IP4)	NM_016638.1	1440	1095.7	1180.2	917.8	449.4	687.6	969.1	1023.2	235.4	486.1	487.8	145.9	235.6	184.5	113.1	110.7
GI_24308126-S	ERdj5	ER-resident protein ERdj5 (ERdj5)	NM_018981.1	588.4	370.5	390.9	416.1	517.9	356.2	335	368.1	302.1	250.2	296.7	218.6	232.9	290.1	262.1	240.2
GI_4502796-S	CEACAM4	carcinoembryonic antigen-related cell adhesion molecule 4 (CEACAM4)	NM_001817.1	185.6	144.2	147.1	122.9	113.5	122.5	120.9	118	145.2	131.8	126.3	97.9	107.8	88.9	103	104
GI_23510357-A	RIOK1	RIO kinase 1 (yeast) (RIOK1), transcript variant 2	NM_153005.1	496	359	347	364	403.1	323.3	323	306.2	301.1	242.1	285	213.5	238.6	235.1	201	218.3
GI_27479430-S	KIAA1393	KIAA1393 protein (KIAA1393)	XM_050793.4	1392	1034	895.1	1009.9	772.6	646.7	660.9	864.2	671.8	608.7	1019.3	456.5	554.6	429.1	272.4	281.4
GI_11345461-S	FLJ22649	hypothetical protein FLJ22649 similar to signal peptidase SPC22/23 (FLJ22649)	NM_021928.1	733.1	630.8	456.1	398.3	574.6	332.1	379.9	343.7	479	387.6	440.6	382.1	308	432.1	426.1	387
GI_16579882-S	MRPS28	mitochondrial ribosomal protein S28 (MRPS28), nuclear gene encoding mitochondrial protein	NM_014018.2	450.6	322.9	301.6	354.9	437.3	262.8	266.3	303.6	297.5	239.1	302.4	223	225	258.8	224.7	213.2
GI_38157980-I	UBE2L6	ubiquitin-conjugating enzyme E2L 6 (UBE2L6), transcript variant 1	NM_004223.3	262.9	254.7	191.4	175.8	174.1	143.6	160.7	137.2	164.5	119.3	142.4	120.2	136	120.7	116.8	122.7
GI_7706132-S	ZDHHC3	zinc finger, DHHC domain containing 3 (ZDHHC3)	NM_016598.1	493.6	336.5	327.9	273.5	301.4	301.7	318.5	289.6	196.8	188	217	147.4	162	135.2	102.3	113.9
GI_27597089-S	SUPT6H	suppressor of Ty 6 homolog (S. cerevisiae) (SUPT6H)	NM_003170.2	915.3	533.4	646.4	633.9	544.9	446.2	585.5	543.8	468	573.2	596.9	287.5	341.4	265.5	158.1	187.8
GI_4503810-S	FUT4	fucosyltransferase 4 (alpha (1,3) fucosyltransferase, myeloid-specific) (FUT4)	NM_002033.1	367.7	243.1	248.8	206.7	281.8	219.5	196.8	247.8	195.7	168.3	180.8	159.3	153.3	157.7	129	145.7
GI_11545742-S	SDF2L1	stromal cell-derived factor 2-like 1 (SDF2L1)	NM_022044.1	3017.6	1547	1406.3	1574.9	2741.9	1774.5	1427.3	1911.3	1881	1355.7	1473.8	1226.9	1579.9	1651	2129.2	1941.8
GI_20357549-S	SMP1	small membrane protein 1 (SMP1)	NM_014313.2	1160.1	729.1	672.1	716.5	700.5	510.5	803.3	697.5	610.5	532.7	648.8	395.1	473.2	470.2	332.6	336.1
GI_28376645-S	HMG1L10	high-mobility group (nonhistone chromosomal) protein 1-like 10 (HMG1L10)	NM_172363.1	1874.6	1252.8	1471.1	1732.3	1921.2	1046	930.5	1044.1	1088.3	981.5	1278.3	1002.9	915.5	1356.7	879.9	740.1
GI_42660574-S	LOC400451	hypothetical gene supported by AK075564; BC060873 (LOC400451)	XM_375260.1	206.9	205	177	164.5	183.8	130.6	123.1	116.1	155.7	107.5	130.9	92.7	160.4	131.3	115.5	111.7
GI_17105402-I	FEZ1	fasciculation and elongation protein zeta 1 (zygin I) (FEZ1), transcript variant 1	NM_005103.3	345.8	473.5	459.7	253.3	201.7	156.5	505.4	190.6	220.2	218.3	372.9	245.4	146.7	180.9	151.9	172.3
GI_34577092-A	RNF13	ring finger protein 13 (RNF13), transcript variant 5	NM_183384.1	1614.4	1359	976.9	803.8	966.6	864.3	979.7	859.4	616.8	591.1	724.6	382.2	501.2	433	201.4	209.5
GI_10835092-S	PTTG2	pituitary tumor-transforming 2 (PTTG2)	NM_006607.1	323	269.5	277.3	235.7	229.6	182.3	232.7	244.2	325.3	244.1	264.5	236	218.8	216.3	224.7	233.8
GI_21389588-S	TMC4	transmembrane channel-like 4 (TMC4)	NM_144686.1	267.4	234.9	194.1	167.5	163.5	133.7	173.9	175.2	243.4	180.4	172.9	156.1	130.9	142.5	181.9	146.4
GI_41393544-A	RAB5C	RAB5C, member RAS oncogene family (RAB5C), transcript variant 2	NM_004583.2	1287.8	639	691.5	671.9	769.5	518	606.7	677.5	438.2	471.9	530.4	283.1	382	301.3	195.6	234.1
GI_4557780-S	NAGA	N-acetylgalactosaminidase, alpha- (NAGA)	NM_000262.1	554.1	302.9	306.4	272	217	219.6	283.7	328.1	263.6	225.2	306.9	154.3	207.8	153	125.1	124.2
GI_21536317-S	DPF2	D4, zinc and double PHD fingers family 2 (DPF2)	NM_006268.3	1372	840.1	828.4	808.4	889.3	611.4	724.4	855.5	651.1	542.9	714.9	507.5	492.5	448.7	290.1	365.1
GI_38149839-A	SEC31L2	SEC31-like 2 (S. cerevisiae) (SEC31L2), transcript variant 1	NM_015490.3	1193.4	769	896.4	803.8	690.4	462.5	678.9	574.6	503.5	620.3	670.3	291.5	355.5	382.9	160	209.4
GI_21361071-S	RAB2L	RAB2, member RAS oncogene family-like (RAB2L)	NM_004761.2	1231.1	840.8	913.9	739.9	458.8	481.1	643.1	543.9	335.7	518.3	550.9	200.3	257.6	231.2	136.9	163.4
GI_32401444-S	SPRED2	sprouty-related, EVH1 domain containing 2 (SPRED2)	NM_181784.1	323.8	326.5	289.8	224.4	215.7	183.5	264.5	224.3	202.2	189.8	228.2	197.5	164.8	184.9	184.4	161.6
GI_13375918-S	FLJ11838	hypothetical protein FLJ11838 (FLJ11838)	NM_024664.1	325.5	224.9	228.3	258.2	244.9	167.3	157.3	164.2	185.1	154.4	177.9	140.7	141.9	165.6	128.3	116.9
GI_10863946-S	DMTF1	cyclin D binding myb-like transcription factor 1 (DMTF1)	NM_021145.1	744.5	623.8	518	469.7	546.5	377.7	483.6	383	422.4	413.2	452.4	268.4	270.5	295.7	179.2	182.4
GI_34915997-S	FLJ20209	hypothetical protein FLJ20209 (FLJ20209)	NM_194276.1	384.5	290	261.8	257.7	273.1	219.9	228	247.3	230.7	213.1	197.3	156.1	184.7	152.2	141.5	145.6
GI_34147669-S	SLC39A1	solute carrier family 39 (zinc transporter), member 1 (SLC39A1)	NM_014437.3	820.1	747.8	542.3	448.8	290.7	332.8	542	451.9	290.2	373.7	429.2	157.8	228	183.2	120.9	133.8
GI_23110959-S	CTSL2	cathepsin L2 (CTSL2)	NM_001333.2	252.5	253.1	218.4	179	157.4	132.7	173.6	148.8	162.4	143.8	164.8	108.3	124.6	118	107.1	122.9
GI_27754193-S	MTND5	NADH dehydrogenase 5 (MTND5)	NM_173713.1	7507.1	4990.1	5060.9	5427.3	6060.7	2701.8	4871	3943.7	2236.9	1886.2	3520.3	3171.3	1996.2	2941	1996.3	2300.7
GI_32261315-S	FLJ14345	hypothetical protein FLJ14345 (FLJ14345)	NM_024733.2	2563.2	1872	2182.5	2141.2	2040	1115.2	1294.2	1013.8	1498.6	1598.3	1787	1318.4	976.1	1450.5	743.1	852.2
GI_12232430-S	C11orf1	chromosome 11 open reading frame 1 (C11orf1)	NM_022761.1	432.4	382.2	438.2	376.3	357.4	221.2	253.3	212.3	290.4	302.1	329.5	242.6	196	285.3	188	206.5
GI_17482322-S	LOC125910	similar to 40S ribosomal protein S15a (LOC125910)	XM_064859.1	7713.4	5609.1	6311.5	7513.8	8530.2	4503.4	3299.8	4017	5453.8	4195.2	6734.1	5332.3	4714.2	7646.3	6271.9	6072.6
GI_39753951-S	NDUFAB1	NADH dehydrogenase (ubiquinone) 1, alpha/beta subcomplex, 1, 8kDa (NDUFAB1)	NM_005003.2	1184	725.7	688.8	748.2	948.4	748	636.9	884.2	621.9	587.4	719.4	305.7	495.9	400.9	206	269.3
GI_4759111-S	SLC16A3	solute carrier family 16 (monocarboxylic acid transporters), member 3 (SLC16A3)	NM_004207.1	2169.1	1939	1354.4	1150.9	972.8	689.5	1132.6	851.9	777.1	886.7	1475	1026.1	685.8	739.5	647	606.1
GI_14149986-S	DKFZp434F054	hypothetical protein DKFZp434F054 (DKFZp434F054)	NM_032259.1	315.4	279.2	257.9	203	188	183	243.8	210.7	154.1	159.3	170.4	130.4	122.7	107.8	138.4	101.3
GI_4506026-S	PPP4C	protein phosphatase 4 (formerly X), catalytic subunit (PPP4C)	NM_002720.1	1775	1565.3	1214.5	1045.9	983.7	778.3	1124.9	1098.7	574.3	698	746.9	346.1	424.9	351	246.1	257.9
GI_4759079-S	SDHA	succinate dehydrogenase complex, subunit A, flavoprotein (Fp) (SDHA), nuclear gene encoding mitochondrial protein	NM_004168.1	2015.1	1094.4	1308.1	1435.7	1753.5	975.2	1162.3	1096.2	1783.5	1444.4	1405.8	1018.3	936.4	960	755.8	840.8
GI_32484989-S	WSB2	WD repeat and SOCS box-containing 2 (WSB2)	NM_018639.3	1681.3	863.4	950.6	990.4	1734.3	885.2	929.9	924.2	1042.5	665.3	849.7	838.8	828.9	1005.4	984.8	768.2
GI_42657308-S	FLJ23563	hypothetical protein FLJ23563 (FLJ23563)	XM_371740.2	204.6	293.9	223.7	167.4	194.6	171.2	213.2	150.2	182.5	176.6	200.2	166.3	169.9	146.7	116.2	126
GI_21359835-S	PEA15	phosphoprotein enriched in astrocytes 15 (PEA15)	NM_003768.2	6783.6	4224.4	3921.1	3293.6	4372.7	3203.8	4162.7	4954.8	3600.6	3128	3629.1	3487.4	2533.2	2773.3	3599.4	3147.1
GI_32189381-S	HT007	uncharacterized hypothalamus protein HT007 (HT007)	NM_018480.2	917.8	494.6	646.1	730.8	876.7	556.9	467.9	521.9	684.4	457.1	532.4	417.4	436.7	533.1	412.2	404.4
GI_38027945-S	COPS6	COP9 constitutive photomorphogenic homolog subunit 6 (Arabidopsis) (COPS6)	NM_006833.4	447.6	259.5	250.4	302.1	280.4	214.6	239.4	278.6	287.6	226.8	289.8	191.4	184.5	179.7	172.6	186.1
GI_25952146-A	TNFSF14	tumor necrosis factor (ligand) superfamily, member 14 (TNFSF14), transcript variant 2	NM_172014.1	616.5	517.7	446.5	286.6	427.5	564.4	533	349.2	186.2	221	237.3	128.6	139.8	126.7	122.7	118.9
GI_4505892-S	PLP2	proteolipid protein 2 (colonic epithelium-enriched) (PLP2)	NM_002668.1	4934.8	2970.8	3391.6	3109.2	3253.3	2389.7	2989.9	2873.7	2864.9	2906.4	3855.7	2834.8	2269.2	1885.8	1213.9	1354
GI_4506864-S	SDHD	succinate dehydrogenase complex, subunit D, integral membrane protein (SDHD), nuclear gene encoding mitochondrial protein	NM_003002.1	707.6	548.5	516.3	492	644.5	517.8	449.3	485.8	344.7	336.5	430.4	210	291.7	229.4	157.8	178.7
GI_16950592-I	MRPS21	mitochondrial ribosomal protein S21 (MRPS21), nuclear gene encoding mitochondrial protein, transcript variant 2	NM_018997.1	681.6	563.4	510.1	430.7	274.2	361	398.9	359.5	186.7	235.4	298.5	133.6	141.5	113.6	97.5	115
GI_5174722-S	TOMM40	translocase of outer mitochondrial membrane 40 homolog (yeast) (TOMM40)	NM_006114.1	1123.6	516.1	678.7	667.9	718.3	486.9	659.9	671.8	290.1	415	438.9	165.6	304.1	238	123.1	140.3
GI_24586664-S	SLC39A8	solute carrier family 39 (zinc transporter), member 8 (SLC39A8)	NM_022154.4	441.1	1036.8	433	316.3	276.6	255.3	418.2	329.8	225.6	216.2	209.4	122.7	161.1	133.1	118.5	124.6
GI_6041664-S	AGPAT2	1-acylglycerol-3-phosphate O-acyltransferase 2 (lysophosphatidic acid acyltransferase, beta) (AGPAT2)	NM_006412.2	2943	1603.2	1337.4	1084.7	1582.7	1014.2	1490.1	1554	1284.8	1582.1	1784.8	1175.2	1039.4	1125.4	879	828.6
GI_34222337-S	FLJ11773	hypothetical protein FLJ11773 (FLJ11773)	NM_021934.3	796.1	433.2	422.4	496.1	817.1	459.9	462.6	526.5	538.6	407.8	476.1	375.1	393.1	383.8	263.1	305.3
GI_4557830-S	PCBD	6-pyruvoyl-tetrahydropterin synthase/dimerization cofactor of hepatocyte nuclear factor 1 alpha (TCF1) (PCBD)	NM_000281.1	547.5	262.2	277.5	310.9	394.4	240.3	244.2	342.4	323.5	252.8	294.7	265.1	275.6	233.2	249.9	248
GI_19263342-S	MRIP2	ARF GTPase-activating protein (MRIP2)	NM_133446.1	523.1	368.1	433.5	403.5	432.9	246.9	352.3	289	353.3	373.8	337.7	228.8	220.2	217.6	163.3	183.3
GI_13236578-S	SLC27A3	solute carrier family 27 (fatty acid transporter), member 3 (SLC27A3)	NM_024330.1	1284.1	619.6	788.2	815.6	1242.5	692.3	770	1066.8	951.3	720.3	835.6	788.9	798.1	912.8	1328.8	1076.7
GI_13128997-S	SCNM1	sodium channel modifier 1 (SCNM1)	NM_024041.1	509	334.9	316.4	370.8	341.3	213.7	300.1	328.6	329.7	291.5	360	223.5	268.6	231.1	179.4	212.3
GI_34147641-S	MGC10433	hypothetical protein MGC10433 (MGC10433)	NM_024321.3	2535.9	1067.8	1205.2	1531.2	1904.3	1084.1	1342.8	1631.7	1555.9	1238.1	1394	1079.2	1046.1	1009.2	840	840.9
GI_23312370-A	TNFRSF5	tumor necrosis factor receptor superfamily, member 5 (TNFRSF5), transcript variant 2	NM_152854.1	316.4	411.6	317.5	218.5	163.4	178.7	271.6	201.2	184.4	146	149.7	111.8	112.5	109.2	103.4	112.2
GI_39725643-A	MR-1	myofibrillogenesis regulator 1 (MR-1)	NM_022572.2	1938.7	1945.3	1160.3	759.7	834.2	619.6	1353.8	1118.6	587.8	847.5	1102.2	755.5	456.1	421.2	309.9	324.7
GI_38202228-I	SIAT8D	sialyltransferase 8D (alpha-2, 8-polysialyltransferase) (SIAT8D), transcript variant 1	NM_005668.3	287.3	320.3	279.6	235.9	226.6	174.1	233.4	183.4	180.8	163.2	158.7	132.1	132.8	126.5	110.4	120.9
GI_22042949-S	KIAA1530	KIAA1530 protein (KIAA1530)	XM_042661.5	467	364.8	410.5	379.6	384.4	286.4	283.8	225.8	296.3	287	279.4	230.6	213.9	262.3	198.3	199.9
GI_24041025-S	NETO2	neuropilin (NRP) and tolloid (TLL)-like 2 (NETO2)	NM_018092.3	320.1	198.4	235.6	212.7	269.9	180.8	215.4	186.9	201.6	184.5	215.1	188.6	151.7	140.3	172.7	144.2
GI_10440565-S	LZTS1	leucine zipper, putative tumor suppressor 1 (LZTS1)	NM_021020.1	179	146.6	137.7	133.6	125.3	114.3	125.3	104.7	137.7	114	118	89.7	98	106.2	106.8	107.2
GI_13787208-S	DDX21	DEAD (Asp-Glu-Ala-Asp) box polypeptide 21 (DDX21)	NM_004728.1	1246.3	782.1	828.9	850	1192.4	752.9	915.1	801.1	745.5	647.9	756.3	380.8	497.8	454.2	262.4	282.3
GI_24497596-I	DSCR5	Down syndrome critical region gene 5 (DSCR5), transcript variant 1	NM_153681.1	180.2	151.5	148.7	171.9	139.9	122.7	140.4	121.8	139.8	121.3	132.7	103.8	112	109.9	107	116.1
GI_13443001-S	FLJ22795	hypothetical protein FLJ22795 (FLJ22795)	NM_025084.1	408.7	326	356.8	320.1	248.1	185.4	260.1	220.8	195.7	228.5	240.6	194.5	192.5	209.6	144.1	173.6
GI_24308058-S	DKFZP586D0919	hepatocellularcarcinoma-associated antigen HCA557a (DKFZP586D0919)	NM_015433.1	409.5	346.6	245	220.5	267	188	274.1	229.7	286.6	236.5	203.6	216.1	168.6	184.6	203.8	186.6
GI_32261311-S	HSPC039	HSPC039 protein (HSPC039)	NM_016097.2	405.2	278.9	284.7	324.3	342.9	243.6	200.4	219.9	279.2	205	280.9	222.7	209.9	276.9	221.5	214.8
GI_40445400-S	C2orf22	chromosome 2 open reading frame 22 (C2orf22)	NM_152391.2	525.5	361.3	350.4	287.2	255.5	206.9	223.5	227.9	210.4	196.2	245.8	139.4	169	165	119	135.8
GI_41393592-S	ADCK5	aarF domain containing kinase 5 (ADCK5)	NM_174922.3	418.2	243.5	293.4	310.2	261.2	225.5	258.9	228.3	140.6	217.7	200.6	121.6	136.4	139.4	142	112.1
GI_20357531-S	GNB4	guanine nucleotide binding protein (G protein), beta polypeptide 4 (GNB4)	NM_021629.2	400.7	279.1	272.6	250.5	251.7	181.3	213.2	210.6	333.3	235.3	225.4	187.2	185.8	206.5	181.6	169.1
GI_37542926-S	LOC374460	LOC374460 (LOC374460)	XM_353029.1	152.6	145.6	138.6	122.1	106.2	112.1	121.6	105.1	134.7	108.8	128	102.1	95	95.9	115	99.1
GI_44771179-S	NACSIN	NPF/calponin-like protein (NACSIN)	NM_015252.2	401.8	298.8	356	360.5	358.7	211	258.9	275.3	284.3	221.5	256.4	202.3	211.6	206.5	166.9	211.7
GI_34147324-S	CCT5	chaperonin containing TCP1, subunit 5 (epsilon) (CCT5)	NM_012073.2	813.8	494.5	516.7	456.1	577.5	542.1	478.8	620	448	386.5	516.6	250	341.1	271.4	175.1	203.2
GI_21361251-S	SMC4L1	SMC4 structural maintenance of chromosomes 4-like 1 (yeast) (SMC4L1)	NM_005496.2	403.5	305.1	283.7	288.1	317.9	219.6	233.3	196.4	226.2	204.9	188.2	147.7	166.2	180.9	143.5	175.2
GI_40549424-I	TPIP	TPTE and PTEN homologous inositol lipid phosphatase (TPIP), transcript variant 3	NM_199254.1	149.2	164.6	152.5	130.5	128.4	141.5	122.4	112.4	150.3	122.8	139	119.3	120.8	92.8	114.8	101.9
GI_24307950-S	PCTAIRE2BP	tudor repeat associator with PCTAIRE 2 (PCTAIRE2BP)	NM_014290.1	938.8	519.6	693.2	732.6	743.3	402.2	618	587.8	735.6	476.8	539.7	487	478.5	554.6	530.9	448.6
GI_8923445-S	FLJ20481	hypothetical protein FLJ20481 (FLJ20481)	NM_017839.1	202.3	172.7	192	171.4	154	126.5	152.8	162.1	169.9	139.3	164.1	136	124.2	128.8	144	138.5
GI_13654291-S	ZNF505	zinc finger protein 505 (ZNF505)	NM_031218.1	220.5	156.4	182.1	152.4	119.3	139.7	137.9	118.8	143.1	121	121.9	116	110.7	97.9	102	119.2
GI_4507356-S	TAGLN2	transgelin 2 (TAGLN2)	NM_003564.1	7129.2	5453.6	4693.4	4201	4166.5	2835.7	4588.8	4844.3	3043.8	3593.1	4152.3	1349.7	2163.9	1843.7	619.3	809.5
GI_14211858-S	FLJ14753	hypothetical protein FLJ14753 (FLJ14753)	NM_032558.1	773.9	478.6	581.5	539.4	335.9	244.7	257.2	265.1	461.5	381.7	444.8	261.6	348.4	351.4	254.5	235.3
GI_37550872-S	LOC375930	similar to DKFZP566F084 protein (LOC375930)	XM_351988.1	354.5	293.2	271.9	239	178.8	145.3	210.4	182.5	209.6	231.1	289.2	218.1	154.7	159.5	137.8	149.7
GI_22547150-S	CCL18	chemokine (C-C motif) ligand 18 (pulmonary and activation-regulated) (CCL18)	NM_002988.2	428.2	249.5	210.6	238.9	219.3	186.9	232.9	354.8	310	210.6	134	127.2	213.7	191.3	208.2	150.6
GI_32307138-S	PEX26	peroxisome biogenesis factor 26 (PEX26)	NM_017929.2	216.9	180.5	174.9	156.8	160.5	136.6	158.8	133	152.4	137.2	143.6	122	115.1	124.1	106.3	109.8
GI_13518012-A	MJD	Machado-Joseph disease (spinocerebellar ataxia 3, olivopontocerebellar ataxia 3, autosomal dominant, ataxin 3) (MJD), transcript variant 2	NM_030660.1	322.2	254.2	252.6	200.3	260.3	178	195.4	202.4	198.2	171.6	201.9	215.1	172.7	201.1	235.8	207.7
GI_6552340-S	SSR1	signal sequence receptor, alpha (translocon-associated protein alpha) (SSR1)	NM_003144.2	1094	750.8	660.1	609.7	617.6	511.5	565.7	715.8	371.5	357.7	444.2	181.5	291.1	232.8	137.9	147.3
GI_34222292-S	GYS1	glycogen synthase 1 (muscle) (GYS1)	NM_002103.3	927.5	859.3	752.7	621.7	663.7	360.8	832.2	486.8	529.2	555.6	648.6	396.9	345.4	376.1	224.4	242.5
GI_5803202-S	TNNT3	troponin T3, skeletal, fast (TNNT3)	NM_006757.1	1248.8	857	1050.3	966.9	564	393.5	598.9	497.7	833.6	1157.9	762.4	591.6	345.7	470.5	386.6	440
GI_5803108-S	OS-9	amplified in osteosarcoma (OS-9)	NM_006812.1	1355.3	790.3	739.5	668.7	564.5	397.5	680	621.8	437.9	370	547.1	290.9	246.4	248.8	146	186.7
GI_45505129-S	TAO1	thousand and one amino acid protein kinase (TAO1)	NM_016151.2	325.4	212	221.4	232.7	255.1	189.4	216.4	221.7	171.8	149.4	189	148.5	144.7	127	116.3	141.8
GI_5453661-S	GCS1	glucosidase I (GCS1)	NM_006302.1	617.7	513.4	505.8	377	233	262.1	410.8	339.2	160.5	221.1	235.7	105.4	138.7	127.7	130.9	122.2
GI_6382057-A	ABL1	v-abl Abelson murine leukemia viral oncogene homolog 1 (ABL1), transcript variant b	NM_007313.1	329.4	286.3	272.6	216.2	180.4	150.4	201.9	177.3	145.3	135.3	174.8	109.7	110.2	105	76.8	108.1
GI_5453548-S	PRDX4	peroxiredoxin 4 (PRDX4)	NM_006406.1	966.8	835.7	653.3	610.4	767.3	415.7	647.9	572.2	852.7	663.9	868.3	776.9	658.1	668	797.5	673.7
GI_18860903-S	PTPRM	protein tyrosine phosphatase, receptor type, M (PTPRM)	NM_002845.2	271.2	248.5	244.7	212.8	157.1	137.9	170.1	146	187.7	185.7	180.7	144	110.6	89.4	105.6	115.9
GI_4507012-S	SLC2A5	solute carrier family 2 (facilitated glucose/fructose transporter), member 5 (SLC2A5)	NM_003039.1	385.6	326	453.9	279.4	163.3	146	178.4	154.4	170.1	214.8	190.7	141.2	165.7	146.2	134.8	147.4
GI_34222132-S	TXNDC	thioredoxin domain containing (TXNDC)	NM_030755.3	1403.4	834.2	950.8	848.1	1411.3	876.9	841.1	928.2	1096.9	826.2	992.4	916	865	1016.2	1148.1	983.2
GI_32479518-A	DVL1	dishevelled, dsh homolog 1 (Drosophila) (DVL1), transcript variant 2	NM_181870.1	556.5	318.7	368.2	383.1	300.8	199.6	312.7	235.6	224.1	302.9	327.9	118.8	156.1	162.6	98.7	111.7
GI_28872795-S	CEBPB	CCAAT/enhancer binding protein (C/EBP), beta (CEBPB)	NM_005194.2	15854.5	13835.1	9240.5	8089	14726.4	9194.5	11101.2	9348.5	13553.9	11386.8	13772.2	14853.8	10393.7	10363.8	10223.7	10367
GI_10835022-S	ITPR1	inositol 1,4,5-triphosphate receptor, type 1 (ITPR1)	NM_002222.1	655.6	509	508	445.6	402.5	350.6	425.8	334	286.6	340.4	336.6	273.1	199.7	245	205.3	210.6
GI_17158004-S	LOC118430	small breast epithelial mucin (LOC118430)	NM_058173.1	163.6	164	178.2	130.7	144.2	122.5	137.4	112.1	157.1	138.4	148.5	128.8	102.4	115.3	108.4	114.8
GI_34147412-S	MGC11061	hypothetical protein MGC11061 (MGC11061)	NM_032312.2	427.2	340.8	296.5	281	327	229.7	208.7	229.3	219.6	193.5	249.4	216.3	156.7	219.9	202.9	171.3
GI_34916013-S	LOC152195	hypothetical protein LOC152195 (LOC152195)	NM_194289.1	167.3	136.7	154.7	133.9	126.2	104	106.9	117.5	132	111.5	118.9	105	84.1	90.8	103.5	110.8
GI_13540472-S	TCP1	t-complex 1 (TCP1)	NM_030752.1	1108.2	839.7	776.7	604.6	567.7	678.9	692.7	690.7	281.4	334.7	430.4	156.3	230	156.5	122.7	128.8
GI_34147655-S	SYK	spleen tyrosine kinase (SYK)	NM_003177.3	2169.9	1153.6	1091.6	936.6	1034.3	567.6	1071.2	954.7	1250.7	1150	1311.3	1427.5	845.3	960	1196.6	971.4
GI_4885544-S	PDK3	pyruvate dehydrogenase kinase, isoenzyme 3 (PDK3)	NM_005391.1	322.5	326.7	274.6	234.4	197.5	179	235.6	222.6	258.3	194.1	234.8	195.8	184.8	162	182.3	159
GI_22748750-S	MGC34680	hypothetical protein MGC34680 (MGC34680)	NM_152346.1	7629.3	6811.4	3531.7	2414.1	3283.6	2437.4	3691.9	3141.4	2777.4	4101.1	5686.7	4873.1	3859.7	3456.8	3209.6	3128.5
GI_19923926-S	C6orf51	chromosome 6 open reading frame 51 (C6orf51)	NM_138408.1	544.2	350.9	372.7	387.6	516.9	381.4	347.2	449.9	239.3	236.5	300.2	126.1	209	163.9	117.8	127.5
GI_37552857-S	LOC149659	hypothetical LOC149659 (LOC149659)	XM_086622.2	182	157.2	175.1	146.3	132	139.4	131.7	114	151.3	131.4	127.4	112.2	116.8	112.2	115	124.7
GI_31881619-A	PPA2	inorganic pyrophosphatase 2 (PPA2), transcript variant 4	NM_176867.2	1394.8	809.7	897.8	985.4	339.9	201.5	721.1	821.2	945.3	813	689.3	567.7	733.2	978.8	1052.4	936.2
GI_20070348-S	VMP1	likely ortholog of rat vacuole membrane protein 1 (VMP1)	NM_030938.2	580.4	487	344.5	303.9	309.3	268.2	380.3	299.6	331.8	311	358.7	256.1	213.6	219	179.5	174.5
GI_45007006-S	OAS3	2'-5'-oligoadenylate synthetase 3, 100kDa (OAS3)	NM_006187.2	248.8	256.5	578.5	397.9	212	177.6	415.3	585.6	315	172.7	158.6	120.6	176.8	178.2	157.3	143.9
GI_28269680-S	NDUFA11	NADH dehydrogenase (ubiquinone) 1 alpha subcomplex, 11, 14.7kDa (NDUFA11)	NM_175614.1	2135.7	1374.7	1414.1	1236.6	1661.3	1453.2	1193.3	1577.6	582.4	1091.3	1162.6	240	612.3	480.5	154.1	195.7
GI_23110941-S	PSMA5	proteasome (prosome, macropain) subunit, alpha type, 5 (PSMA5)	NM_002790.2	2371.3	1240.5	1477.6	1758.5	2375.2	1167.5	1465.8	1622.3	2097	1298.9	1775.9	1462.4	1484.6	1600.4	1737.2	1620
GI_38504672-S	SERPINB8	serine (or cysteine) proteinase inhibitor, clade B (ovalbumin), member 8 (SERPINB8), transcript variant 1	NM_002640.3	839.8	531.1	438.6	488.6	631.7	389.9	451.6	463.3	337.5	287.1	320.4	269.1	258.1	232.3	199.3	196.1
GI_4826869-S	NUCB2	nucleobindin 2 (NUCB2)	NM_005013.1	820.5	493.9	618.2	806.6	688.7	339.7	446.3	372	436.5	355.3	484.2	445.5	332.7	527.8	430.5	400.6
GI_38524617-S	FMNL2	formin-like 2 (FMNL2)	NM_052905.1	184.2	238.3	219.6	164.2	137.3	120.2	219.1	135.6	148.9	120.9	176.8	154.5	91.7	117.1	96.5	110.7
GI_41350199-S	EAF2	ELL associated factor 2 (EAF2)	NM_018456.4	215.5	168.8	183.8	174	182.1	140.2	145.8	145.1	182.2	148.1	148.4	149.8	129.1	148	196.6	147.1
GI_30089990-I	ACP1	acid phosphatase 1, soluble (ACP1), transcript variant 3	NM_004300.2	482.9	386.3	333.6	300.8	414.5	328.1	313.8	366	265.2	278.8	312.4	148	209.6	178	119	129.3
GI_6912291-S	CBX5	chromobox homolog 5 (HP1 alpha homolog, Drosophila) (CBX5)	NM_012117.1	258.9	225.3	254	216.1	186.3	163.8	152.2	169.8	168.9	146.7	152.1	126.4	124.3	125.7	104.2	127
GI_34303956-S	MGC33212	hypothetical protein MGC33212 (MGC33212)	NM_152773.2	287.7	248.1	234.3	225.2	207	180.4	192.6	169.1	198.1	168.6	213.9	142.6	152.1	156.9	131.5	134.4
GI_22095341-S	CCT6A	chaperonin containing TCP1, subunit 6A (zeta 1) (CCT6A)	NM_001762.2	493.4	297.4	316.9	394.4	420.1	249.3	293.6	310.6	324.4	239.5	327.5	244.2	258.8	287.6	218.7	242.2
GI_18034691-I	CDW92	CDW92 antigen (CDW92)	NM_080546.2	3590.1	2061.5	1700.7	1423.4	2749.7	2021.9	1840	2051	1646.6	1545.5	1652.3	1514	1164.3	1167.6	1548.9	992.3
GI_21361279-S	TSFM	Ts translation elongation factor, mitochondrial (TSFM)	NM_005726.2	827.8	469.2	575.3	668.8	1102.6	614.4	629.3	782.3	747.7	597.1	674.7	514.5	618.5	598.2	495.7	534.2
GI_27437039-A	CSF2RA	colony stimulating factor 2 receptor, alpha, low-affinity (granulocyte-macrophage) (CSF2RA), transcript variant 6	NM_172249.1	1139.9	952.2	770.6	475.4	510.5	549.8	742.9	818.6	326.8	389.6	393	171.9	281.5	217.8	162.7	149.4
GI_37620164-S	FLJ20360	hypothetical protein FLJ20360 (FLJ20360)	NM_017782.2	484.1	359	381.7	327.1	395.9	372.5	384.1	343.2	245.8	206.6	216.4	155	181.7	180.8	119.3	143.8
GI_4557570-S	EXT1	exostoses (multiple) 1 (EXT1)	NM_000127.1	322	260.9	236.4	215.3	231.5	192.8	202.2	193.3	220.9	186	237.4	186.5	166.6	175.3	149.2	146.3
GI_42656916-S	LOC389205	similar to LINE-1 REVERSE TRANSCRIPTASE HOMOLOG (LOC389205)	XM_371692.2	170.9	158.1	165.1	146.3	141.3	123.9	139.6	115.6	143.2	114.9	142.2	111.4	112.2	118.5	132	115.3
GI_40255224-S	FLJ12892	hypothetical protein FLJ12892 (FLJ12892)	NM_022757.3	605.2	377.1	480.2	544.3	575.2	358.6	388.8	356.2	372.2	401.6	372.6	312.2	301.1	374.2	337	277.1
GI_23510344-I	FYN	FYN oncogene related to SRC, FGR, YES (FYN), transcript variant 1	NM_002037.3	2176.7	1431	1837.8	1759.9	1344.6	891.4	1205.5	986.1	1485.5	1945.3	1746.9	1412.8	1071.4	1309	674.3	634.7
GI_21265077-S	MRPL15	mitochondrial ribosomal protein L15 (MRPL15), nuclear gene encoding mitochondrial protein	NM_014175.2	1163.6	607.9	629.3	750.8	1080.2	765.6	674.5	890.5	674.9	558.8	665.4	433.3	563.6	523.4	501.6	498.8
GI_42658709-S	LOC402694	similar to 60S ribosomal protein L15 (LOC402694)	XM_380042.1	2716.3	2264.8	1839.1	2410.7	2402.3	1094.1	1322.2	1189.7	1834.5	1418.2	2258.5	1925.2	1588.3	2168.4	1822.7	1831.8
GI_42794272-S	LOC283807	hypothetical protein LOC283807 (LOC283807)	NM_203373.1	6290.1	5290.6	5870.4	5763	6081.5	2765.1	3043.7	2728.6	4913.9	4874.6	5313.4	4477.2	3155.4	5462.7	3368.8	2881.8
GI_8923220-S	FLJ20245	hypothetical protein FLJ20245 (FLJ20245)	NM_017723.1	730.5	669.9	463.8	343.9	188.8	292.4	470	388.3	161.5	220.7	238.5	123.8	130.5	109.3	105.6	128.9
GI_42662335-S	LOC284835	hypothetical protein LOC284835 (LOC284835)	XM_379011.1	166.4	142.6	154.3	121.5	126.6	109.3	110.1	122.1	143.8	120.5	122.6	108.9	104.8	103.8	106.5	108.5
GI_23238212-S	ARPC5	actin related protein 2/3 complex, subunit 5, 16kDa (ARPC5)	NM_005717.2	4281.4	2475.1	2477.4	2840.3	3624.7	2148.8	2076.5	2245.3	2675.4	2276.8	2645.1	2385.1	2032.9	2952.2	3025.9	2390.9
GI_37545376-S	LOC253512	hypothetical protein LOC253512 (LOC253512)	XM_170736.3	457.9	353.5	371.3	340.2	336.6	245.9	310.3	293.2	331.2	277.7	307.5	207.1	241.2	244	222.2	213.1
GI_27480767-S	LOC285299	similar to FSHD Region Gene 2 protein (LOC285299)	XM_209554.1	181.4	170.5	175	150	147.1	130.2	139.9	120	145.2	125.8	156.2	134.2	120.3	119.2	98.8	113.8
GI_19923809-S	FLJ20254	hypothetical protein FLJ20254 (FLJ20254)	NM_017727.2	312.1	257.2	241.2	215.3	227.1	173.8	233.2	200.4	170.5	173.7	181.7	145.7	124.7	125.9	122.7	112.3
GI_4885078-S	ATP5C1	ATP synthase, H+ transporting, mitochondrial F1 complex, gamma polypeptide 1 (ATP5C1)	NM_005174.1	2083.3	1181.7	1175.7	1332.2	1779.1	1105	1254.1	1225.9	1363.2	1081.1	1244	855.5	914	1035.4	790.6	784.9
GI_34335242-S	MATR3	matrin 3 (MATR3)	NM_018834.3	2150.6	1428.7	1566.6	1681.7	2125	1306.9	1273.2	1189.3	1264.5	1042.2	1086	888.9	948.8	1028.6	760.7	761
GI_38045884-S	CSMD2	CUB and Sushi multiple domains 2 (CSMD2)	NM_052896.2	176.9	175.5	181.3	151.4	135.7	115.8	140.9	124.9	148.5	128.5	120	96.2	106.2	106.6	91.1	119.9
GI_4826955-S	PWP2H	PWP2 periodic tryptophan protein homolog (yeast) (PWP2H)	NM_005049.1	740.2	520.4	490.6	466.3	478.8	351.7	413.4	396.1	428.3	409.4	477.5	233.9	304.2	247	177.8	206.6
GI_7019374-S	FHOD1	formin homology 2 domain containing 1 (FHOD1)	NM_013241.1	2032	1131.1	1064	1008.8	1238.5	828	1231.6	1004.2	655.8	860.4	1087.1	511.3	558.6	528.4	265.9	304.5
GI_39812361-S	PSMD8	proteasome (prosome, macropain) 26S subunit, non-ATPase, 8 (PSMD8)	NM_002812.3	1298.8	696	731.1	802.2	1157.9	765.8	714	886.5	1084.3	846.8	989.6	723.2	794.3	791.9	682.1	712.7
GI_20544152-I	CBX3	chromobox homolog 3 (HP1 gamma homolog, Drosophila) (CBX3), transcript variant 1	NM_007276.3	220.2	188.7	184.1	164.9	200.9	144.7	140.3	142.9	193.4	161	163.1	126.9	122.8	122.9	117.5	127.4
GI_6671584-S	ATF6	activating transcription factor 6 (ATF6)	NM_007348.1	590.8	351.2	336.3	320	326.1	264.6	306.5	325.5	320.9	258.9	308.3	202.9	225.5	224.3	169.4	197.2
GI_4501944-S	ADM	adrenomedullin (ADM)	NM_001124.1	948.9	2210.9	1034	439.1	203.1	199.3	1101.8	278.9	387.6	407.3	615	243.8	225.4	182.2	147.9	141.4
GI_22538491-I	WBSCR16	Williams-Beuren syndrome chromosome region 16 (WBSCR16), transcript variant 1	NM_030798.2	361.2	226.2	208.5	226.1	264.1	178	166.1	202.2	196.1	157.6	208.1	162	165.7	181.6	158.4	152.5
GI_31377616-S	FLJ22313	hypothetical protein FLJ22313 (FLJ22313)	NM_022373.3	246.8	207.6	214.4	205.4	212	156.1	157.8	142.5	184.2	136.3	150.7	173.3	133.6	183.6	150.2	127.8
GI_14249259-S	MGC12972	hypothetical protein MGC12972 (MGC12972)	NM_032683.1	394.9	235.5	272.6	248.2	380	254.1	210.5	291.8	279.6	236.1	272.6	206.8	206.7	202.7	186.1	187.1
GI_42476171-S	NIPA2	non-imprinted in Prader-Willi/Angelman syndrome 2 (NIPA2)	NM_030922.3	1244.9	713	782.4	726.4	741.7	584.6	630.2	666.3	541.3	449.1	654.5	408.5	370.3	371.2	282.2	291
GI_21314754-S	SPPL2A	putative intramembrane cleaving protease (SPPL2A)	NM_032802.2	1798.5	1267.8	1168.5	1036	1410.8	1021.9	1355.7	1289.9	1090.1	944.5	1035	687	715.1	653.9	508.3	510.7
GI_38327613-A	SDBCAG84	serologically defined breast cancer antigen 84 (SDBCAG84), transcript variant 2	NM_015966.2	2756.9	1583.5	1719.5	1987.9	2015.2	1497.3	1569.9	2059.7	1375.1	1354.9	1638.6	947	1073.9	847.5	502.4	638.6
GI_32306540-S	TRIT1	tRNA isopentenyltransferase 1 (TRIT1)	NM_017646.3	464.4	393.5	416	359.1	206.6	211.3	297.3	264.6	192.9	229.5	221	118.7	141.8	107.1	97.7	109.3
GI_4885136-S	CHES1	checkpoint suppressor 1 (CHES1)	NM_005197.1	993.3	843.4	844.6	606.4	512.1	451.9	583.7	508.1	390.1	371.4	419	250.3	268.5	264.1	206.4	207.8
GI_7661795-S	HSPC135	HSPC135 protein (HSPC135)	NM_014170.1	422.1	317	342.9	337.4	314.6	246	251.5	277.5	268	223.9	214.4	163.6	188.5	173.8	130	163.6
GI_38683847-S	FIBP	fibroblast growth factor (acidic) intracellular binding protein (FIBP), transcript variant 2	NM_004214.4	1305.2	605	662.2	828.6	897.4	564.4	703	822.8	858.5	746.4	843	653	683.7	604.4	538.4	564.7
GI_39725687-S	NDUFA9	NADH dehydrogenase (ubiquinone) 1 alpha subcomplex, 9, 39kDa (NDUFA9)	NM_005002.3	1085.6	530.2	731.2	821.9	1137.9	594	665.1	916.2	1087.4	699.4	833.4	693.5	782.5	864.8	956.2	885.7
GI_37539834-S	KIAA0310	KIAA0310 gene product (KIAA0310)	XM_088459.7	1721	1074.2	1070.2	1109.4	1485.2	811.6	1075.5	917.2	1149.4	1036.7	1199.7	917.9	720.3	845.2	516.4	596.7
GI_24431998-S	DCLRE1B	DNA cross-link repair 1B (PSO2 homolog, S. cerevisiae) (DCLRE1B)	NM_022836.2	228.6	177.3	163.6	153.9	239.8	172.7	157.2	162.9	184.9	151.8	155.8	111.1	103.7	103.1	100.5	107.9
GI_33946328-S	RALA	v-ral simian leukemia viral oncogene homolog A (ras related) (RALA)	NM_005402.2	3575.1	1952.4	2090.3	2065.2	2780.7	1652.9	2335.6	2131.5	2421.1	1821.6	1858.3	1736.7	1943	1845.8	1826.1	1540.8
GI_34740336-S	CREB3L2	cAMP responsive element binding protein 3-like 2 (CREB3L2)	NM_194071.1	191.1	152.9	144.4	121.6	116	112.6	108	113.8	133.9	113.6	112.8	101.2	100.5	86.2	92	103.4
GI_31377710-S	FLJ22104	hypothetical protein FLJ22104 (FLJ22104)	NM_022918.2	247.2	196.7	209.3	192.5	200.5	153.9	171	146	173.3	160.9	169.1	147.5	145	129.8	146.7	129.4
GI_45504354-S	MUSTN1	musculoskeletal, embryonic nuclear protein 1 (MUSTN1)	NM_205853.1	325.4	223	260.5	263	233.3	184.8	215.6	185.4	224.2	200.7	210.2	170.8	153.7	164.1	135.7	144.3
GI_42658582-S	LOC402587	hypothetical gene supported by BX537645 (LOC402587)	XM_380139.1	696.4	419.2	436.8	446	670.2	383.9	371.2	428.6	431.6	350.5	377.4	293.9	342.6	440.4	384.8	367.1
GI_16506825-A	SIGLECL1	SIGLEC-like 1 (SIGLECL1), transcript variant 2	NM_033329.1	190.8	170.7	150.1	129.2	132.5	129.9	168.1	131.5	143	134.4	125.5	102.2	114.5	97.5	108.6	106.2
GI_13929461-S	B4GALT1	UDP-Gal:betaGlcNAc beta 1,4- galactosyltransferase, polypeptide 1 (B4GALT1)	NM_001497.2	749.8	505.4	425.4	424.9	523.2	303.7	410.6	375.2	584.8	476.3	600.6	506.8	409.8	496.4	359.8	368.1
GI_33519456-A	MAT2B	methionine adenosyltransferase II, beta (MAT2B), transcript variant 1	NM_013283.3	1557.5	955.4	1103.8	1216.1	1551.3	775.1	788.6	855.4	956.6	629.1	866.2	725.3	731.7	1042.8	773.5	712.8
GI_14591918-S	SEC22L2	SEC22 vesicle trafficking protein-like 2 (S. cerevisiae) (SEC22L2)	NM_012430.2	525	369.7	370.3	366.7	428.9	262.2	336.3	291.8	391.2	347.2	395.2	331.6	294.9	335.6	360.6	374.3
GI_12232394-S	LPPR2	lipid phosphate phosphatase-related protein type 2 (LPPR2)	NM_022737.1	383.5	285.4	263.8	217.3	202.8	189.7	222.9	184.2	154.8	217.5	210.7	140.2	121.5	131	94	103.3
GI_41109030-S	LOC388615	LOC388615 (LOC388615)	XM_373836.1	143	167.7	177	127	147.3	126.3	132.7	112.9	146	121.6	123.4	110.9	109.4	121.4	96	114.3
GI_37622908-I	USH3A	Usher syndrome 3A (USH3A), transcript variant 1	NM_174878.2	153.8	146.7	149.6	127.4	126.8	114.6	120.4	102.7	114.5	114.4	132.2	103.5	99.1	106.7	123.6	89
GI_15619009-I	VPS13A	vacuolar protein sorting 13A (yeast) (VPS13A), transcript variant A	NM_033305.1	354.2	255.8	297.3	293.2	278.2	205.4	233.8	207.2	182.8	158.9	219.1	175.4	143	200.3	121	142.8
GI_33943097-S	RAB5B	RAB5B, member RAS oncogene family (RAB5B)	NM_002868.2	1539.3	822.2	868.9	939.9	946.2	577.4	864.4	1048.7	735.8	669.5	852.5	469.6	522.5	442.9	267.6	317.6
GI_19913437-S	ATP6V1D	ATPase, H+ transporting, lysosomal 34kDa, V1 subunit D (ATP6V1D)	NM_015994.2	1533	807.7	833.7	881	1413.8	778.8	874.5	1068.7	1000.7	698.8	930.2	791.6	777.2	875	835.3	756.9
GI_20127649-S	KIAA0157	KIAA0157 (KIAA0157)	NM_032182.2	625.5	389.7	401.4	412.1	409.6	298.1	351	364	366.3	296.7	370.9	260.1	279.9	268.1	217.6	221
GI_24476008-S	NPD007	NPD007 protein (NPD007)	NM_020684.2	2257.5	1112.7	885.3	1016.1	2044	1312.6	776.4	1323.1	1003.9	1648	1617.8	791	839.6	596.6	399.8	511.5
GI_5032092-S	SLC1A5	solute carrier family 1 (neutral amino acid transporter), member 5 (SLC1A5)	NM_005628.1	1288.5	650.5	640.5	662.2	929.3	562.4	737.5	643.4	824.2	506.4	684.5	604.6	545	603.5	751	670.4
GI_41327727-S	CLTC	clathrin, heavy polypeptide (Hc) (CLTC)	NM_004859.2	257.8	213.3	204.7	185.9	185.9	151.2	168.3	152.2	174.6	148.9	166.7	132.3	132	142.3	114.8	132.4
GI_4504936-S	KYNU	kynureninase (L-kynurenine hydrolase) (KYNU)	NM_003937.1	4854.6	4175	2978.9	2670.4	5739	2964	3943.6	3735.9	2885.6	1959.6	3230.5	2464.7	2175.2	2378.4	1800	2026.1
GI_45237196-S	CLG	likely ortholog of mouse common-site lymphoma/leukemia GEF (CLG)	NM_022835.1	602.1	587	443.6	337.9	218.2	208.9	482.7	346.8	294.8	328.8	384.4	200.8	199	161.3	128.6	150.9
GI_7705802-S	CGI-90	CGI-90 protein (CGI-90)	NM_016033.1	486.1	306.4	310.6	310.1	359.2	265.2	295.2	298.6	315.5	262.6	285.2	234.3	255.5	253.7	231.4	214.9
GI_21361646-S	AHCYL1	S-adenosylhomocysteine hydrolase-like 1 (AHCYL1)	NM_006621.3	2235.7	1385	1346.2	1299.1	1912.8	1037.4	1154.3	1279.1	1148.9	903	1143.8	921.1	754.6	806.9	674.7	709.3
GI_21071004-S	PHLDA2	pleckstrin homology-like domain, family A, member 2 (PHLDA2)	NM_003311.2	265.8	239.4	204.2	175.9	244	142.8	170.3	160	202.7	162.3	235.1	224.2	145	129.8	201.4	147.7
GI_23397652-S	PIGT	phosphatidylinositol glycan, class T (PIGT)	NM_015937.2	996.9	572.1	548	563.1	703.1	427.9	465.9	572	504.6	524.3	695.5	278.8	433	331.9	176.9	204.4
GI_42716294-S	DKFZp761B1514	hypothetical protein DKFZp761B1514 (DKFZp761B1514)	NM_032288.4	470.8	368.6	325.6	324.6	285.4	254.9	233.1	244.2	240.4	200.1	263.1	194.6	171.9	223.8	182	157.2
GI_37547073-S	LOC374976	hypothetical gene supported by AK093272 (LOC374976)	XM_351254.1	187.2	176.8	176.9	146.9	150.9	135	159.1	137.2	161.3	118.8	145.6	118.9	104.2	115.3	107.9	118.9
GI_37545498-S	LOC376174	similar to chromosome 9 open reading frame 12; 1,3,4,5,6-pentakisphosphate 2-kinase (LOC376174)	XM_352104.1	207.4	180.6	178.6	158.2	166.6	142.8	144.7	133	159.7	167	175.2	140.6	140.2	118.6	126.6	134.3
GI_5453861-S	PDE4A	phosphodiesterase 4A, cAMP-specific (phosphodiesterase E2 dunce homolog, Drosophila) (PDE4A)	NM_006202.1	989.2	1196.8	829.1	508	633.6	549.4	845.6	449.6	340.8	543.4	686.8	258.8	306.4	272.6	116.5	140.3
GI_5174472-S	IPP	intracisternal A particle-promoted polypeptide (IPP)	NM_005897.1	230.1	196.2	207.8	203.9	216.2	160	188.2	165.1	176.4	155.1	201.8	161.8	165.3	182.8	133.4	141.6
GI_35493816-I	RNPC2	RNA-binding region (RNP1, RRM) containing 2 (RNPC2), transcript variant 3	NM_184237.1	208.9	193.1	193.8	158.6	147.1	130.6	145.2	111.9	148.1	128.7	131	113	112.4	113	97.3	120.3
GI_24432010-S	PAQR6	progestin and adipoQ receptor family member VI (PAQR6), transcript variant 1	NM_024897.2	230.3	167.4	206.2	171.3	158.8	116.4	131.4	130.6	162.5	151.4	162.1	128.6	126.8	125.8	118.1	111.9
GI_4507520-S	TKT	transketolase (Wernicke-Korsakoff syndrome) (TKT)	NM_001064.1	3325.2	1354.7	1510.7	1929.5	2529.6	1562.7	1536.5	2828.1	1674.8	1546.7	1957.2	1136.8	1305.8	1093.5	625.6	852.3
GI_37551130-S	KIAA1798	KIAA1798 protein (KIAA1798)	XM_027074.5	592.7	346.6	510.3	474	460.8	280	345.1	335.5	473.7	366.9	390.8	469.3	314.5	430.6	436.1	363.3
GI_4557498-A	CTBP2	C-terminal binding protein 2 (CTBP2), transcript variant 1	NM_001329.1	875.4	595.3	518.5	439.2	458.1	332.2	461.9	421.3	413.9	402.3	573.4	469.6	299	311.6	288.2	271.7
GI_23503314-S	FLJ90798	hypothetical protein FLJ90798 (FLJ90798)	NM_153367.1	372.7	292.3	278.7	251.8	256.7	205.9	279.3	238.7	229.9	248	268.8	224.2	184	173	166.4	155.5
GI_20336476-S	BCL7C	B-cell CLL/lymphoma 7C (BCL7C)	NM_004765.2	607.5	357.1	338.8	445.2	572.9	294.6	324.8	425.3	472.9	421.7	453.7	344.5	409.6	354.5	224.3	277
GI_42716310-S	ARNTL	aryl hydrocarbon receptor nuclear translocator-like (ARNTL)	NM_001178.3	1078.9	731.5	640	636.5	773.9	464.5	647.9	544.2	508.9	468.5	530.6	423.6	377.1	439.9	310	321
GI_24497586-S	ADCY4	adenylate cyclase 4 (ADCY4)	NM_139247.2	286.3	223.8	207.1	206.7	187.1	155.9	183.8	158.7	215.7	182.1	203.7	182.1	147.2	150	150.4	165.4
GI_41281422-S	KIAA0372	KIAA0372 (KIAA0372)	NM_014639.2	995.6	568.8	809.7	675.4	726.8	561	512.8	469.1	660.5	558.1	533.8	550.3	399.6	462.3	394.3	424.6
GI_31341752-S	MGC48915	hypothetical protein MGC48915 (MGC48915)	NM_178540.2	198.8	168.5	157.8	151.1	140.8	126.5	156.8	112.5	147.2	124.6	142.8	124.6	114.3	101.1	122.6	121.7
GI_7669502-I	LAMP2	lysosomal-associated membrane protein 2 (LAMP2), transcript variant LAMP2B	NM_013995.1	611.4	513.5	375.4	286.9	265.1	289.6	334.8	329.6	248.7	223.3	247.4	148.3	182.8	157.2	140.5	129.1
GI_41350194-S	RB1CC1	RB1-inducible coiled-coil 1 (RB1CC1)	NM_014781.3	444.8	349.6	319.1	327.1	267.3	222.6	253.3	219.4	217.7	210.2	232.2	205.3	171.7	230.6	183.4	160.1
GI_34147357-S	MGC2747	hypothetical protein MGC2747 (MGC2747)	NM_024104.2	516	333.1	299.4	311.5	340.8	261.2	233.6	341	303.3	223.4	295.1	211.1	217.1	223.4	178.9	188.4
GI_23943919-S	PLA2G4A	phospholipase A2, group IVA (cytosolic, calcium-dependent) (PLA2G4A)	NM_024420.1	248	308.8	172.2	176.8	158.8	138.2	181.5	161	192.5	136.8	148.9	125.5	129.8	117.5	135.8	113.4
GI_29826292-S	GORASP1	golgi reassembly stacking protein 1, 65kDa (GORASP1)	NM_031899.2	435.6	344	318.1	277.6	276	209.8	273.8	242.2	242.9	230.3	275.4	220.9	185.7	186.6	162	164.4
GI_21362004-S	MGC15419	MGC15419 protein (MGC15419)	NM_024735.2	544.4	307.6	402.6	437.2	461.9	305.2	342.7	421.7	367.3	325.7	351.8	207.3	304.5	265.1	155.1	205.7
GI_41349435-S	BIRC2	baculoviral IAP repeat-containing 2 (BIRC2)	NM_001166.3	1035.5	778.3	785.5	928.2	1203.8	514.3	767.7	562.3	717.8	681.3	771.5	794.1	535.7	946.1	831.1	679.7
GI_24497600-A	EDF1	endothelial differentiation-related factor 1 (EDF1), transcript variant beta	NM_153200.1	4930.7	3325.4	3113.8	3064.9	2902.1	2461.3	3182.5	3155.1	2842.3	2590.5	3282.7	1466.6	2002.7	1503.5	759.4	896.9
GI_45439361-S	DOCK5	dedicator of cytokinesis 5 (DOCK5)	NM_024940.4	251	218.4	197	155.1	182.8	162.2	181.4	151.5	177.3	166.9	205.3	178.6	131.9	134.8	132.8	132.5
GI_33946284-A	BIRC3	baculoviral IAP repeat-containing 3 (BIRC3), transcript variant 2	NM_182962.1	1757.1	1603.2	1603.9	1359	1459.4	849.5	1398.7	1045.7	720.6	797	830.5	446.5	547.3	615.5	303.3	360.3
GI_31083295-S	PPP2R5E	protein phosphatase 2, regulatory subunit B (B56), epsilon isoform (PPP2R5E)	NM_006246.2	516.8	377.5	410.8	416.4	381.7	299.1	299.2	318.4	311.6	283.6	302.7	205.3	231	196.2	138.7	153.7
GI_21327700-A	TAF15	TAF15 RNA polymerase II, TATA box binding protein (TBP)-associated factor, 68kDa (TAF15), transcript variant 1	NM_139215.1	2672.8	1506.3	2171.8	1932.4	1455.2	1256.8	1538.1	1665.5	1400.5	1282.4	1243.2	962.4	916	795	608.2	584.2
GI_34304361-S	NPHP4	nephronophthisis 4 (NPHP4)	NM_015102.2	572.2	459.2	454.8	424.3	349.2	269.6	379	301.9	371.9	402	457.8	380.2	264.9	257.4	269	325.3
GI_21450718-S	FLJ31164	hypothetical protein FLJ31164 (FLJ31164)	NM_145003.1	193.5	167.9	168.1	147.1	153.2	135.2	138.7	124.2	133.8	133	140.9	113.3	115.1	88.2	117.2	123.9
GI_37545980-S	TTC7L1	tetratricopeptide repeat domain 7 like 1 (TTC7L1)	XM_085175.3	225.8	183.8	197.4	159.2	170.2	149.8	186.1	181.7	168.9	148.2	158.5	140.6	140.5	121.6	131.1	118.1
GI_42660445-S	LOC400368	hypothetical gene supported by BC031266 (LOC400368)	XM_378511.1	395.2	312.3	315.5	281.2	244.1	211.6	278.6	306.3	276.2	176.4	189.8	125	188.7	175.6	140.3	160.1
GI_7705854-S	HSD17B12	hydroxysteroid (17-beta) dehydrogenase 12 (HSD17B12)	NM_016142.1	958.3	587.6	615.4	707.9	761	429.5	456.7	564.4	546	481.9	546	477.9	421.9	481.1	506.5	442.5
GI_7705725-S	TMX2	thioredoxin-related transmembrane protein 2 (TMX2)	NM_015959.1	914.5	502.9	543.6	568.9	675.5	465.2	445.5	612.2	469	397.6	560.6	340.1	350.2	319.6	277.6	291.9
GI_33468964-S	KIAA1143	KIAA1143 protein (KIAA1143)	NM_020696.1	364.7	265.2	257	283.6	278.8	187.6	221.7	194.9	277.1	186	215.5	189.4	168.5	193	146.6	166.4
GI_6996006-A	DNM1L	dynamin 1-like (DNM1L), transcript variant 2	NM_012063.1	285.5	210.4	210.6	185.6	227.2	180.7	202.6	204	208.5	182.8	216.6	163	131.6	144.3	145.6	145
GI_41144256-S	FLJ10707	hypothetical protein FLJ10707 (FLJ10707)	XM_371614.1	1253.6	1022.6	1027	1003.4	880.1	547.4	927.9	734.6	723	843.1	769.2	612	472	524.5	379.3	361.6
GI_25952081-S	KCNA3	potassium voltage-gated channel, shaker-related subfamily, member 3 (KCNA3)	NM_002232.2	189	189.7	179.4	152.1	156.3	172.6	160.4	137.6	168	142.3	141.2	113.9	122.2	110.2	123.8	117.4
GI_15055538-S	RPS2	ribosomal protein S2 (RPS2)	NM_002952.2	28293.8	20904.5	22792.9	21835.7	23981.6	18857.7	16470.2	18994.9	10767.5	14076.9	15124.6	4179.3	9671.5	7858.3	1786.2	3289.3
GI_14042987-S	EMILIN2	elastin microfibril interfacer 2 (EMILIN2)	NM_032048.1	2995.7	1905.4	1519	1120.2	1353.5	925.7	1601.1	1408.6	1975	1830.9	2075.6	1852.6	1331.4	1376.5	1058.2	930.1
GI_33667083-S	DNAJC9	DnaJ (Hsp40) homolog, subfamily C, member 9 (DNAJC9)	NM_015190.3	566.8	338.1	372.1	421.5	435.2	296.2	322	360.3	262.7	225.9	250.1	190.2	192.5	173.2	148.3	167.4
GI_14149689-S	DKFZP434F091	DKFZP434F091 protein (DKFZP434F091)	NM_015453.1	252.8	202.8	203.8	197.6	192.3	156.4	166.9	147.6	172.1	150.5	182.2	154.7	135.6	133.6	134	149.5
GI_4506898-S	SFRS2	splicing factor, arginine/serine-rich 2 (SFRS2)	NM_003016.1	4495.6	3423.8	3277.4	3421.3	3740.2	2402.5	3004.7	2679.7	3558.7	3024.6	3109.9	2697.3	2138.3	2565.2	1914.3	2080.8
GI_37539535-S	DKFZp434G2311	hypothetical protein DKFZp434G2311 (DKFZp434G2311)	XM_351857.1	394	302.7	325.2	290.6	352.4	260.7	319.6	276.7	324.4	266.9	297.9	296.3	221.7	234	249.9	243.9
GI_38505221-S	FLJ20793	FLJ20793 protein (FLJ20793)	NM_019022.3	460.3	296.1	303.2	335.1	527.8	288.4	301.5	270.1	358.1	283.9	301.2	290.2	229.1	259.6	349.3	301.7
GI_40217795-S	FLJ23749	hypothetical protein FLJ23749 (FLJ23749)	NM_152271.2	292.5	330.9	261.6	220.3	258.9	210.1	250.7	195.3	209.9	193.2	188.9	155.8	152.2	161.8	128.9	138.2
GI_22035623-S	CDS1	CDP-diacylglycerol synthase (phosphatidate cytidylyltransferase) 1 (CDS1)	NM_001263.2	229.8	220	233.7	205.2	197.2	168.2	190	167.4	225.3	189.1	183	176.5	154.1	168.3	201.3	157
GI_16950598-S	MRPS30	mitochondrial ribosomal protein S30 (MRPS30), nuclear gene encoding mitochondrial protein	NM_016640.2	542.6	379.8	393	438.2	564.9	348.4	322.9	395.3	364.9	305.1	325.1	229	282.6	303.9	257.6	239
GI_4507016-S	SLC31A2	solute carrier family 31 (copper transporters), member 2 (SLC31A2)	NM_001860.1	614.4	573.1	378.4	289.8	253.8	258	408.5	364	363.8	249.8	305.3	178.1	195.6	169.9	177.8	158.4
GI_29029560-I	CSE1L	CSE1 chromosome segregation 1-like (yeast) (CSE1L), transcript variant 2	NM_177436.1	306.3	231.7	234.5	187.5	230	176.6	210.7	201.7	194.1	199.9	193.7	157.6	143.5	166.7	145.6	166
GI_4502508-S	C5R1	complement component 5 receptor 1 (C5a ligand) (C5R1)	NM_001736.1	5084	2388.6	1765.2	2009.4	2960.7	2138.6	1563.4	2458.3	2309.4	2087.3	2924	2335.5	2235.5	1915.2	1222.5	1589
GI_4504426-S	HMGCL	3-hydroxymethyl-3-methylglutaryl-Coenzyme A lyase (hydroxymethylglutaricaciduria) (HMGCL)	NM_000191.1	329.9	246.5	264.2	236.2	226.1	175.7	188.2	197.3	240	205	227.9	197.3	179.4	225.6	225	215.3
GI_4826813-A	KTN1	kinectin 1 (kinesin receptor) (KTN1)	NM_004986.1	1816.9	1198.2	1320.3	1324.8	1255.1	775.2	736.5	590.4	1252.1	1088.6	1265.6	1126.6	696.3	1055.4	752.5	733.3
GI_4505278-A	MTRR	5-methyltetrahydrofolate-homocysteine methyltransferase reductase (MTRR), transcript variant 1	NM_002454.1	693.5	444.9	358	398.3	528	325.4	346.4	322	364.1	304	296.9	242.7	280.9	320.5	222.3	210.6
GI_34147720-S	LOC220070	hypothetical protein BC004224 (LOC220070)	NM_145308.2	189.6	167.4	175.4	140.2	127.3	111.6	118.3	97.5	133.6	113.7	117	112.8	108.6	121.2	105.7	120.7
GI_34147364-S	MGC4707	hypothetical protein MGC4707 (MGC4707)	NM_024113.2	372.8	211.2	251.2	266.4	243.2	180.6	198.5	239.4	231.8	209.9	225.4	166.7	198.7	170	110	140.8
GI_7662121-S	SETBP1	SET binding protein 1 (SETBP1)	NM_015559.1	347.3	223.2	292.4	275.4	212.1	155.9	220.9	173.9	287.8	244.4	238	279.3	170.6	205.5	330.3	301.5
GI_23308736-S	ZNF23	zinc finger protein 23 (KOX 16) (ZNF23)	NM_145911.1	344.2	251.5	259.8	239.4	217.5	183.1	215	166.3	180.7	195.2	169	135.2	131	140	106.7	117.5
GI_32698760-S	ZNF528	zinc finger protein 528 (ZNF528)	NM_032423.1	214.7	187.2	191.5	165.8	161.6	132.6	139.8	142.3	152.4	148.1	156.8	129.9	141.1	125.3	147.9	139.4
GI_18375629-A	BAT3	HLA-B associated transcript 3 (BAT3), transcript variant 2	NM_080702.1	1566.5	1348.8	1097.7	987.7	798.5	672.7	990.6	783.5	488.1	605	756.1	343	370.6	369.8	210.3	231.8
GI_4504340-S	HAT1	histone acetyltransferase 1 (HAT1)	NM_003642.1	585.3	324.3	382.8	438.9	543.1	289.8	305.7	314.7	368.8	264.6	349.3	323	276.1	412.3	316.4	265.6
GI_34761063-S	PIK3C3	phosphoinositide-3-kinase, class 3 (PIK3C3)	NM_002647.2	744.5	484.9	524.4	491.5	476.1	361.7	474.2	426.1	375.9	345.2	368.6	256.1	257	221.6	208.9	202.8
GI_14591934-S	SEC63	SEC63-like (S. cerevisiae) (SEC63)	NM_007214.2	531.3	388.2	319.5	324.4	285.4	230.5	233.5	213.2	237.4	212.1	272.3	236.1	189.4	233.3	189.5	162
GI_37546632-S	LOC286561	similar to testis specific protein, Y-linked (LOC286561)	XM_210515.2	170.2	157.1	157.3	136.4	111.1	114.8	125.8	111.2	132.2	114.8	129.2	118.7	110.4	93.2	113.1	99.1
GI_41281366-S	EXTL3	exostoses (multiple)-like 3 (EXTL3)	NM_001440.2	502.1	377.5	344.4	292.9	249.6	227.6	292.9	298.3	196.9	207.7	273.3	136.3	184.9	151.9	108.9	114.2
GI_34147369-S	TNIP2	TNFAIP3 interacting protein 2 (TNIP2)	NM_024309.2	713	567.7	443.3	423	478.9	296.5	500.7	409.1	376.8	390.5	462.7	245	262.5	250.4	172	179.3
GI_32307123-A	NCOA3	nuclear receptor coactivator 3 (NCOA3), transcript variant 2	NM_006534.2	1114.8	806.5	834.9	894.7	1100.3	713.5	808.9	763.3	568.5	468.9	565.1	350.6	339.8	372.2	181.9	243.5
GI_42660142-S	LOC387908	similar to Ferritin heavy chain (Ferritin H subunit) (LOC387908)	XM_370714.2	947.5	20021.1	1809.5	534.6	318.6	2262.5	1135.8	658.4	252.8	263.2	380.5	218.8	195.8	149.3	171.6	182.8
GI_8922572-S	FLJ10652	hypothetical protein FLJ10652 (FLJ10652)	NM_018169.1	1317.5	810.7	929.6	1076	1089.5	678.4	782.4	753.5	556.1	450.8	653.7	476.4	439.5	577.3	294.6	315.5
GI_22027526-A	ARHGEF7	Rho guanine nucleotide exchange factor (GEF) 7 (ARHGEF7), transcript variant 1	NM_003899.2	224.2	219.8	167.8	148.6	115.3	100.9	112.4	132.3	132.3	107	129.8	92	105.3	86.1	103.8	108.6
GI_37550554-S	FLJ35036	hypothetical protein FLJ35036 (FLJ35036)	XM_172341.3	497	288.9	393.1	338.5	314.5	282.3	292.5	260.8	227.6	264.7	264.2	157.8	205.1	178.3	112.5	126.5
GI_34335250-A	DLGAP4	disks large associated protein 4 (DLGAP4), transcript variant 2	NM_183006.1	671.1	433.4	454	386.9	401.5	365.6	466.5	396.5	287.6	288.4	288.6	183.1	200.5	208.2	127.6	154.3
GI_16554596-I	IER3	immediate early response 3 (IER3), transcript variant long	NM_052815.1	164.8	192.6	165	112.4	127.5	124.3	136.7	108.5	132.8	102.2	117.5	106.6	78.3	115.7	102.9	88
GI_27499637-S	LOC283440	hypothetical LOC283440 (LOC283440)	XM_211040.1	179.5	190	190.2	147.5	135.8	109.8	141.6	118.9	138.5	128.2	151.9	99.2	96.4	101.4	104.1	122
GI_27765084-I	CAST	calpastatin (CAST), transcript variant 2	NM_173060.1	765.8	349.7	410.1	431.8	419.3	315.1	279.6	344.2	456.7	339.7	420.6	389.9	309.1	562.2	358.3	300.5
GI_37549681-S	LOC285296	similar to unc-93 homolog B1; unc93 (C.elegans) homolog B; unc-93 related protein (LOC285296)	XM_208312.2	863.5	499.8	524	500.9	532.8	322.3	381.3	455	461.8	377.1	505.8	399.2	357.9	423	372.4	373.1
GI_45120095-S	BRODL	bromo domain-containing protein disrupted in leukemia (BRODL)	NM_153252.2	392.7	310.5	293.2	293.2	257.7	166.6	224.1	192	285	236.3	277.5	282.9	169.1	207	238.8	216.4
GI_19528662-A	APBB3	amyloid beta (A4) precursor protein-binding, family B, member 3 (APBB3), transcript variant 1	NM_133174.1	2583.4	2228.7	1758.5	1582.1	1222.2	1001	1458.8	1098	1030.3	1485.6	1526.5	1156.3	701.3	835.2	493.9	556.2
GI_23346413-S	MARK3	MAP/microtubule affinity-regulating kinase 3 (MARK3)	NM_002376.3	1093.1	765.9	795.4	707.8	749.1	554	711.8	523.3	646.7	611.7	717.8	625.9	438.7	551	424.2	416.5
GI_34147603-S	STX4A	syntaxin 4A (placental) (STX4A)	NM_004604.3	2686.6	1689.1	1446.8	1286.4	1445.4	1261.5	1542.8	1494.3	1218.3	1248.1	1408.2	600.3	729.2	619.6	314.1	362.4
GI_7657260-S	PDZGEF1	PDZ domain containing guanine nucleotide exchange factor (GEF) 1 (PDZGEF1)	NM_014247.1	787.7	575.1	555.2	530.9	655.3	347.6	523.2	359.9	476.7	449.1	419	491.3	336.4	465	374.9	310.1
GI_42660254-S	LOC387984	similar to GARNL1 protein (LOC387984)	XM_170749.7	921.9	610.8	667.8	735.7	899.8	444.7	615.2	537.7	592.5	508	527.8	600.5	483.7	602.3	489.8	434.9
GI_39995072-S	CDC37	CDC37 cell division cycle 37 homolog (S. cerevisiae) (CDC37)	NM_007065.3	2183.6	1523	1470.5	1261.7	1568	1053.7	1234.3	1181.6	683.4	757.7	903.2	389	511.1	462.6	239.8	302.2
GI_21361917-S	LEPRE1	leucine proline-enriched proteoglycan (leprecan) 1 (LEPRE1)	NM_022356.2	930.7	612.7	650.5	570.1	360.7	319.4	401	384.8	308.9	474.3	511.5	166.9	238.2	204.2	96.4	138.5
GI_28466988-S	ATP10D	ATPase, Class V, type 10D (ATP10D)	NM_020453.2	485.1	278.9	297.2	283.2	373.4	244.8	270.8	278.4	309.1	215.5	212.3	173.9	200.9	220.3	165.9	163.4
GI_13775207-S	DKFZP434N1235	hypothetical protein DKFZp434N1235 (DKFZP434N1235)	NM_031291.1	185	162.8	167.4	143.1	134.7	118.8	131.3	123.5	153.2	127.5	137.8	118.2	105.8	115.6	113.7	123.5
GI_24234762-A	CSAGE	chondrosarcoma associated gene 1 (CSAGE), transcript variant b	NM_153479.1	154.8	159	153.9	125.3	120.5	125	130.3	117.7	138.7	108.6	120.5	82.4	87.7	75.4	89.7	110.6
GI_33859831-S	SPC18	signal peptidase complex (18kD) (SPC18)	NM_014300.2	2782.7	1702.4	1572.1	1449.8	2135.6	1360.2	1431.5	1511	2030	1711.9	2202.2	1651.3	1469.3	1516.1	1475.7	1523.1
GI_39995081-S	FLJ20303	hypothetical protein FLJ20303 (FLJ20303)	NM_017755.4	2215.6	1265.3	1611.3	1782.1	2215.6	1206.4	1477.8	1357.6	1355.9	1052.5	1109.4	938.9	771.3	948.3	769.4	779.6
GI_31543826-I	TSC22	transforming growth factor beta-stimulated protein TSC-22 (TSC22), transcript variant 2	NM_006022.2	172.1	151.7	157.5	138.7	130.8	128.5	127	115.6	130.5	101.7	108.1	102.5	108.7	90.1	106.8	93.4
GI_37541988-S	ASCL4	class II bHLH protein ASCL4 (ASCL4)	XM_062690.3	169.6	157	140.7	136.5	151.1	112.9	140.8	109.6	149.2	125	143.6	120.7	98.6	121.2	101.5	104.4
GI_42660221-S	LOC401740	similar to Hypothetical protein CBG01089 (LOC401740)	XM_377305.1	201.6	177.9	182.3	157.2	149.4	122.5	135.7	158.6	158.9	139.8	163.9	137.7	117.7	142.2	121	129.2
GI_32307111-S	PPP2R2A	protein phosphatase 2 (formerly 2A), regulatory subunit B (PR 52), alpha isoform (PPP2R2A)	NM_002717.2	786.3	676.7	616.3	541.4	501.7	443.4	522.8	487.8	435.5	417.4	450.4	261.2	275.5	235.8	175	167.8
GI_33149323-A	UBE2D3	ubiquitin-conjugating enzyme E2D 3 (UBC4/5 homolog, yeast) (UBE2D3), transcript variant 9	NM_181893.1	3577.2	2181	2378.6	2555.5	3009.6	2026.9	2041.8	2408.4	2487.9	2034.8	2299.4	2089.5	1884	2274.4	2123.7	1816.1
GI_4503100-S	CSRP2	cysteine and glycine-rich protein 2 (CSRP2)	NM_001321.1	201	204.4	182.5	163.2	141.7	134.9	165.8	133.8	205.4	173.7	142.1	123.4	117.5	118.7	135.8	117.3
GI_27734834-S	LOC255313	hypothetical protein LOC255313 (LOC255313)	NM_173571.1	200.4	165	174.1	150.2	146.8	151.3	132.7	118.4	160.5	120.1	134.8	138.7	117.3	102.1	113.6	105.1
GI_11496980-I	SVIL	supervillin (SVIL), transcript variant 1	NM_003174.2	329.3	270.8	260.7	258.6	227.9	166.5	242.5	199.5	173.4	164.5	222.5	149.5	127.8	143.2	124.7	121.4
GI_34147334-S	FLJ20811	hypothetical protein FLJ20811 (FLJ20811)	NM_019007.2	870.1	596.4	493.7	536.4	540.1	449.6	500.4	510.6	480.1	439.5	551	319.2	357.4	303.6	204.2	255.3
GI_42734330-S	DNAJC13	DnaJ (Hsp40) homolog, subfamily C, member 13 (DNAJC13)	NM_015268.1	424	352.9	321.5	314.8	262	224.3	279	286	272.5	247.4	241.7	191.6	211.4	176.5	140	166.9
GI_10835118-S	MYO5A	myosin VA (heavy polypeptide 12, myoxin) (MYO5A)	NM_000259.1	800.8	401	420.9	449	478.1	349.9	485.7	443.9	447.3	393.5	439.3	387.8	336.6	452.3	427.2	364.6
GI_20544143-A	CSNK1D	casein kinase 1, delta (CSNK1D), transcript variant 1	NM_001893.3	3180.7	2221.6	1865.3	1602.3	2047	1189.6	1898.8	1526	2386.3	2386.4	2202.1	1992.2	1224.1	1480.5	1396.3	1409.6
GI_18379365-S	ZMPSTE24	zinc metalloproteinase (STE24 homolog, yeast) (ZMPSTE24)	NM_005857.2	1413.9	586.8	692	795	1566.6	913.2	685.1	918.6	837.7	639.6	737.2	638.8	669.8	778.9	812.8	728.7
GI_37542979-S	LOC121130	similar to seven transmembrane helix receptor (LOC121130)	XM_062468.4	170.7	164.3	159.4	139.8	114.6	97.6	122.1	92.7	102.2	113.4	110.1	90.4	96	99.4	108.4	96
GI_10092600-S	EIF4G3	eukaryotic translation initiation factor 4 gamma, 3 (EIF4G3)	NM_003760.2	785.7	521.4	507.5	409.9	389.5	301.1	386	318.4	496.6	469.8	500.7	483.3	279.1	312.1	305.4	307.8
GI_31343354-S	PAQR3	progestin and adipoQ receptor family member III (PAQR3)	NM_177453.2	255.1	213.6	198.7	195.7	213.3	166.6	162.5	146.4	190.5	137.3	143.4	123.7	122.1	115.2	108	122.5
GI_5453558-S	ATP5H	ATP synthase, H+ transporting, mitochondrial F0 complex, subunit d (ATP5H)	NM_006356.1	1376.5	932.8	911.9	988.1	1198.5	737.6	716.7	844	621	571.7	866.3	401.3	631	533.4	266.2	314.4
GI_21614521-S	GCA	grancalcin, EF-hand calcium binding protein (GCA)	NM_012198.2	852.8	537.3	538.8	522.9	592.7	499.3	553.2	551	331.8	280.3	362.8	226.1	241.4	222.4	220.4	203.4
GI_42476319-S	SUSD1	sushi domain containing 1 (SUSD1)	NM_022486.2	371.9	299.1	259.6	230.4	221.9	190.6	275.3	241	183.9	189	225.2	181.7	143	152.6	147.2	169.6
GI_12056470-S	RAI3	retinoic acid induced 3 (RAI3)	NM_003979.2	194.4	312.3	154.9	131	114.6	123.3	165.5	116.3	111.8	107	154.1	135.6	93.4	80.9	110.2	97.3
GI_20336760-S	HEBP1	heme binding protein 1 (HEBP1)	NM_015987.2	794	439.5	361.8	428.9	453.8	365.5	383.4	556.4	323.7	288.3	320.8	216.8	315.2	275	170.1	201.5
GI_42662580-S	LOC401604	similar to adaptor-related protein complex 2, beta 1 subunit; beta adaptin (LOC401604)	XM_377026.1	212.3	181.7	203	184.1	154.3	128	127.5	145.1	158.5	135.9	141.3	105	98.3	119.5	113.5	120.8
GI_4507128-S	SNRPE	small nuclear ribonucleoprotein polypeptide E (SNRPE)	NM_003094.1	2175.4	1104.1	1240.1	1694.9	2790.9	1222.2	1178.6	1476.8	1447.5	1022.8	1342.3	1035.6	1089.1	1282.7	1043.9	1073.1
GI_29789284-S	COMMD7	COMM domain containing 7 (COMMD7)	NM_053041.1	1562.5	798.7	983.3	1107.2	1351.7	844.5	943.6	1102.9	1160.9	958.3	997.2	780.6	859.1	948.5	751.7	710.9
GI_16936532-A	CDK4	cyclin-dependent kinase 4 (CDK4), transcript variant 2	NM_052984.1	961.6	475	625.8	802.6	1109.7	633.9	588.1	797	700	520.1	608.6	459.2	454.9	482.4	405.2	440.7
GI_18546481-S	LOC148713	similar to Osteotesticular phosphatase; protein tyrosine phosphatase, receptor type, V (LOC148713)	XM_086287.1	191.1	179.4	165.9	128.6	146.2	119.6	139.7	111.2	132.2	120.6	138.9	118.5	109.2	114.4	108.8	117.7
GI_7108345-I	GNLY	granulysin (GNLY), transcript variant 519	NM_012483.1	645.8	750	1133.2	550.6	190.1	196.8	689.7	373.7	340	290.4	400.1	302.6	211.7	206.3	290.5	264.7
GI_21361339-S	GSK3B	glycogen synthase kinase 3 beta (GSK3B)	NM_002093.2	457.4	403.6	324.8	287.8	323.7	238.9	260.8	265.9	313.8	262.3	293.2	195.9	192.7	169.8	148.8	161.8
GI_42741681-S	ZNF265	zinc finger protein 265 (ZNF265), transcript variant 2	NM_005455.3	1586.7	951	1220.3	1344.1	1582	865.1	909.6	806.1	987.1	824.3	945.8	829.9	687.6	861.3	704.7	673.2
GI_11079650-S	PNOC	prepronociceptin (PNOC)	NM_006228.2	236.8	171.4	184.7	188.7	152.5	132.4	141.9	168.1	153.2	159.4	167.2	126.1	126.5	109.4	124.9	111.9
GI_29728513-S	HES2	hairy and enhancer of split (Drosophila) homolog 2 (HES2)	XM_290879.1	151.1	133.6	150.1	134.8	122.3	122.4	116.9	92.3	122.1	107.4	115.1	99.5	102.7	85.6	78.9	108.9
GI_44890054-S	SSTR2	somatostatin receptor 2 (SSTR2)	NM_001050.2	182.2	147.1	137.2	120.5	104.1	112.4	120	101.4	130.3	112.4	119.7	106	90.5	101.1	91.9	108.3
GI_23510442-A	TNFSF12	tumor necrosis factor (ligand) superfamily, member 12 (TNFSF12), transcript variant 1	NM_003809.2	715.5	344.1	389.7	446.7	398.8	250.6	310	410	441.1	339.2	404.4	324.6	376.6	368.5	282.2	292.3
GI_6912507-S	MMD	monocyte to macrophage differentiation-associated (MMD)	NM_012329.1	432.3	309.1	334.2	295.3	287.2	196	260.7	243.7	342.9	287	317.3	279.3	200	200.1	262.8	239.6
GI_41406096-S	DVL3	dishevelled, dsh homolog 3 (Drosophila) (DVL3)	NM_004423.3	647.9	547.8	431.9	361	302.6	278.9	454.1	344.6	227.4	234.4	285.3	167.4	149.8	155.8	109.3	118.9
GI_20070210-S	SUI1	putative translation initiation factor (SUI1)	NM_005801.2	9450.1	5616.6	5950.7	6035.2	7352	3951.8	5579	5258.8	5020.4	4505.1	5656.1	3167.4	4048.2	3510.8	2102.3	2404.9
GI_32698891-S	FLJ31875	hypothetical protein FLJ31875 (FLJ31875)	NM_182531.1	200.9	169	172.2	154.6	157.9	154.9	153.7	132.9	149.5	125.1	144.2	125	100.6	115.5	109.5	136.2
GI_27485564-S	LOC283403	hypothetical protein LOC283403 (LOC283403)	XM_211028.1	188.2	193	165.3	142.1	131.4	133.8	137.9	120.8	149.5	132.8	142.8	114.1	117.8	103.1	120	122.3
GI_38176153-S	UNC13B	unc-13 homolog B (C. elegans) (UNC13B)	NM_006377.2	238.3	181.8	172	170.2	179.3	153	144.9	130.7	174.9	142.7	158.6	136.9	117.8	131	135.1	123.1
GI_21389336-S	RPIA	ribose 5-phosphate isomerase A (ribose 5-phosphate epimerase) (RPIA)	NM_144563.1	632.8	404.1	489.1	543.6	786.3	490.7	416.1	474.9	463.4	364.2	391.2	254.9	318.9	320.6	185.3	214.9
GI_4502630-S	CCR1	chemokine (C-C motif) receptor 1 (CCR1)	NM_001295.1	8017.1	3034.3	3005.1	3275.1	6456.1	4091.4	2962.2	4353.9	5039.8	2708.2	3480.5	3274.1	4234.5	4112.1	3922.6	3257.9
GI_24430200-A	IL17RC	interleukin 17 receptor C (IL17RC), transcript variant 5	NM_153463.1	235.7	180.3	177.1	157.8	154.3	134.8	165.8	133.8	187.9	133.5	132.3	128.7	131.1	128.9	131.9	138.3
GI_18129633-S	C20orf86	chromosome 20 open reading frame 86 (C20orf86)	NM_080674.1	200.4	204.9	204	175.5	146.2	136.1	167	125.4	168.9	137.5	169.8	142.6	122	132.3	147.9	133.9
GI_40548412-I	D2LIC	dynein 2 light intermediate chain (D2LIC), transcript variant 1	NM_016008.2	203.3	163.4	185	183.9	156.5	137.9	145.9	125.6	144.9	128	151.9	123.5	109.1	123.3	103	126.9
GI_37704385-S	RYR3	ryanodine receptor 3 (RYR3)	NM_001036.2	157.2	174.2	164.4	140.6	133.3	136.9	145.4	125.8	136.7	133	138.6	116.2	115.4	101.8	117.4	103.6
GI_22091459-S	RBX1	ring-box 1 (RBX1)	NM_014248.2	3151.8	1647.6	1857.4	1984.5	2447.1	1559.8	1626.1	2020.9	1746.8	1588.1	1839	685.5	1383.7	1185.9	484.8	589.9
GI_37552392-S	LOC377637	similar to Olf-1/EBF-like-3 transcription factor (LOC377637)	XM_352724.1	182.8	177.9	176.9	148	141	132.8	147.9	129.3	153	126.4	136.1	107.3	124.4	110.8	114.2	132.5
GI_38327657-A	SULF2	sulfatase 2 (SULF2), transcript variant 2	NM_198596.1	4091.1	3823.9	3302.5	1709.6	334.2	279.3	3018.3	1105.8	1355	2099.2	3506.7	4164.8	1030.5	1096	1843.1	1008.7
GI_11761623-I	ST7	suppression of tumorigenicity 7 (ST7), transcript variant a	NM_018412.2	332.5	239.2	248.2	237.3	223.5	175.8	206.1	249.9	267.4	219.1	275.8	221.6	162.2	180.2	144.3	157.7
GI_37546535-S	LOC377960	similar to Heat shock cognate 71 kDa protein (LOC377960)	XM_352860.1	893.2	555.3	604.3	576.5	563.1	472.3	418.9	506.3	361.4	265	443	186.9	243	277.9	144.9	134.9
GI_32307174-S	KIAA1737	KIAA1737 (KIAA1737)	NM_033426.2	303.7	268.4	234.3	202.5	202	178	177	171.8	165.3	150.5	191.6	122.3	139.7	122	107.5	128.3
GI_38505264-S	DNCLI2	dynein, cytoplasmic, light intermediate polypeptide 2 (DNCLI2)	NM_006141.2	533.8	428.4	386.8	339.5	295.9	257.1	328	302.6	230	210.6	273.4	183.6	191.7	170.1	137.8	154.5
GI_5016089-S	NR0B1	nuclear receptor subfamily 0, group B, member 1 (NR0B1)	NM_000475.2	156.7	184.8	144.4	125	146.7	114.4	116.7	127.2	144.5	125.3	132.3	118.9	110.7	110.9	118.6	101.2
GI_30794503-S	ZNF354C	zinc finger protein 354C (ZNF354C)	NM_014594.1	190.5	181.1	158.1	141.7	156.8	126	146.8	118.6	148.2	138.9	130.2	113.2	97.5	108	109.6	91.3
GI_9961243-S	ABCB10	ATP-binding cassette, sub-family B (MDR/TAP), member 10 (ABCB10), nuclear gene encoding mitochondrial protein	NM_012089.1	498	323.3	343	377	421.2	283.5	305.1	275.6	299.9	258.8	253.6	207.3	217.4	258.6	227.7	219.9
GI_37541187-S	LOC374596	similar to 40S ribosomal protein S8 (LOC374596)	XM_350967.1	1849.9	1654	1768.4	2274.4	2217.8	788	1008.8	1212.6	1345.4	1118.4	1922.9	1470	1287.4	2106.9	1712.4	1492.5
GI_13375790-S	FLJ12666	hypothetical protein FLJ12666 (FLJ12666)	NM_024595.1	829.4	591.3	533.9	482.1	584.4	443.3	470	440.2	371.4	418.5	465.6	247.4	277.3	239.4	146.3	156
GI_21361862-S	STN2	stonin 2 (STN2)	NM_033104.2	145	138.2	141.6	116.7	114.2	98.6	87.1	108	121.3	113.9	101.8	85.8	111.1	83.6	95.8	86.5
GI_42662641-S	LOC203547	hypothetical protein LOC203547 (LOC203547)	XM_377060.1	771.8	470.2	538	537.6	780.2	573	429	531.9	436.9	356.2	443	300	368.8	354.9	271.2	278
GI_5174578-S	MLLT7	myeloid/lymphoid or mixed-lineage leukemia (trithorax homolog, Drosophila); translocated to, 7 (MLLT7)	NM_005938.1	375	271.9	267.2	232.1	220	178.5	226.9	206.6	173.3	183.9	181.6	131.6	139.2	124.9	109.7	130.6
GI_9966898-I	GAGED2	G antigen, family D, 2 (GAGED2), transcript variant 1	NM_020411.1	189.8	147.6	156.7	131.8	120.9	132	129.5	142.1	123.7	124	118.5	98.1	110.8	93.4	112.9	104.6
GI_32483375-S	NYREN18	NEDD8 ultimate buster-1 (NYREN18)	NM_016118.3	1958.2	946.1	1509	1488.1	1498.1	796.2	1452.8	1228.2	2191.4	1173.3	1161.9	1326.6	1339	1439.5	1244.8	1149.7
GI_17388802-S	PAICS	phosphoribosylaminoimidazole carboxylase, phosphoribosylaminoimidazole succinocarboxamide synthetase (PAICS)	NM_006452.2	851.3	605.5	671.9	599.1	361.8	281.9	463.4	429	415.6	403.5	477.1	299.3	278	243	190.4	192.8
GI_4505048-S	LY6E	lymphocyte antigen 6 complex, locus E (LY6E)	NM_002346.1	1856.8	1160.3	3354.6	2107.8	1145.7	930	1927.4	3224.2	446.6	518.6	479.8	163.1	402.9	389.8	153.8	151.9
GI_40807483-S	C20orf126	chromosome 20 open reading frame 126 (C20orf126)	NM_030815.2	1134.3	683.8	733.3	787.9	957.8	616.6	652	789.9	792.3	656.2	738.5	587	624.5	590.2	511.6	533.4
GI_39725699-S	RRP4	homolog of Yeast RRP4 (ribosomal RNA processing 4), 3'-5'-exoribonuclease (RRP4)	NM_014285.4	8648.1	7854.7	8491	8344.3	7102.4	4242	4896.5	4205.1	6852	7286.9	7841	6704	4904.1	7149.2	6019.8	5162.2
GI_22035678-A	ARID4B	AT rich interactive domain 4B (RBP1- like) (ARID4B), transcript variant 2	NM_031371.2	1434.1	1017.1	1021.4	1017.4	1224.7	876.7	1067.4	871.9	720.2	655.7	674.3	577.8	503.8	603.9	427.6	460.6
GI_35493915-S	RPN2	ribophorin II (RPN2)	NM_002951.2	3263.8	1689	1677.1	1585	1973.9	1325	1463.6	1714.6	1812.1	1501.1	1827	1498.1	1464.5	1427	1054.7	1193.2
GI_37595556-S	ATP1B1	ATPase, Na+/K+ transporting, beta 1 polypeptide (ATP1B1)	NM_001677.2	229.6	193.3	184.2	166.4	175.6	129.6	151.5	160.7	174.4	144.9	150	129.5	99.7	112	116.8	124.8
GI_7706177-S	LOC51326	ARF protein (LOC51326)	NM_016632.1	321.4	245.5	297.5	280.8	184.9	143.4	217.8	176.3	227.4	188.6	147.8	155.2	157.5	151.1	149.6	170.9
GI_34147697-S	C14orf32	chromosome 14 open reading frame 32 (C14orf32)	NM_144578.2	719.3	567.1	522.7	475.6	622.5	383.2	435.8	469	445.7	382.2	444.4	365	315.9	326.7	237	273
GI_34328908-A	DUSP4	dual specificity phosphatase 4 (DUSP4), transcript variant 1	NM_001394.4	1271.1	3267.7	1657.5	1040.1	1882.1	1402.4	1927.1	986.7	1664.8	1680.4	1587.8	1470.7	1028.4	1063	704.4	594.2
GI_34452729-A	PAIP1	poly(A) binding protein interacting protein 1 (PAIP1), transcript variant 3	NM_183323.1	1128.5	624	730.1	805.7	1050.3	627.4	694.4	638.4	587.1	439.8	525.7	446.6	439.2	481	398.1	377.3
GI_37540742-S	KIAA0056	KIAA0056 protein (KIAA0056)	XM_166201.3	526.1	352.4	425.1	389.1	331.4	272	340.2	290.2	286.5	291.9	272.7	168.5	180.8	192	147.1	162.9
GI_4557376-S	BTK	Bruton agammaglobulinemia tyrosine kinase (BTK)	NM_000061.1	1339.5	562.1	687.3	829.6	833.7	574.4	638.1	857.5	808.5	644	825.4	669.8	545.7	543.5	729.2	706.3
GI_4755136-S	GJA1	gap junction protein, alpha 1, 43kDa (connexin 43) (GJA1)	NM_000165.2	172.5	145.4	126.3	118.6	133.3	108.1	126.9	118	132.6	116.5	111.3	98.8	97	95.6	106	91.5
GI_18201895-A	TBX5	T-box 5 (TBX5), transcript variant 2	NM_080718.1	157.3	163.1	150.3	130	142	118.1	127.1	133.1	148.3	122.2	139.9	115.6	119.8	121.6	114.4	103.2
GI_13899294-S	MS4A8B	membrane-spanning 4-domains, subfamily A, member 8B (MS4A8B)	NM_031457.1	152	167.2	163.3	121.9	124.9	131.1	138.9	114.4	134.7	116.9	114.8	103.2	120.6	98.3	101	102.5
GI_5453833-S	POSTN	periostin, osteoblast specific factor (POSTN)	NM_006475.1	169.3	149.5	158.4	139.4	133.6	124.3	129.3	114.2	148.9	130	119.7	106.2	113.7	99.2	104.4	112.4
GI_34147220-S	C20orf155	chromosome 20 open reading frame 155 (C20orf155)	NM_019095.3	651.7	424.1	360.9	344.9	341.7	271.4	355.9	400.4	307.2	266.1	317.8	224.4	214.9	193.6	172	182.8
GI_24308132-S	LOC54499	putative membrane protein (LOC54499)	NM_019026.1	1629.7	926.7	892.7	940.9	1421.6	890.2	726.9	1005.1	1115.8	953.5	1125.5	966.2	987.1	1102.4	1182.7	1075.7
GI_15451837-A	ABCA7	ATP-binding cassette, sub-family A (ABC1), member 7 (ABCA7), transcript variant 2	NM_033308.1	1122.1	730.4	1104.4	971.8	793.1	611	708.6	628.3	454.9	749.6	645.5	232.5	339.8	358.8	125.2	182
GI_39932588-S	ARHGAP18	Rho GTPase activating protein 18 (ARHGAP18)	NM_033515.2	397.8	226.9	246.3	203.3	247.5	222.6	209.2	213.6	179.3	172.9	186.2	145	137	160.3	160.5	139.3
GI_38149917-I	SNRPB2	small nuclear ribonucleoprotein polypeptide B'' (SNRPB2), transcript variant 1	NM_003092.3	831.8	628.3	575.4	514.6	561.4	430.5	474.3	524.8	378.3	350.4	541.3	292.2	376.3	328.4	168.9	200.1
GI_4504918-S	KRT8	keratin 8 (KRT8)	NM_002273.1	222.7	181.1	193.8	175.6	187.8	156.9	145.6	148.6	159	161.9	149.6	125.6	127.5	139.4	122.3	105.4
GI_4501992-S	AGPS	alkylglycerone phosphate synthase (AGPS)	NM_003659.1	316.2	254	224.2	216.4	247	191.5	212	245.8	214.8	173.1	208	169.4	155.2	155.9	145.5	162.8
GI_34147599-S	CD99	CD99 antigen (CD99)	NM_002414.3	3214.1	2085.9	1742.7	1958.4	1380.6	668.7	1261.2	1481.7	1557.4	1285.9	1850.2	1661.2	1220.3	1498.4	1119.1	973.1
GI_13375953-S	FLJ22729	hypothetical protein FLJ22729 (FLJ22729)	NM_024683.1	321.3	253.6	236.8	235.1	235.2	200.4	198.1	208.2	196.5	164.1	204.9	141.4	131.9	121	144.3	143.1
GI_27886649-I	KCNH6	potassium voltage-gated channel, subfamily H (eag-related), member 6 (KCNH6), transcript variant 1	NM_030779.2	5215.8	4562.6	4560.2	4856.6	4376.5	2486.4	2659	2249.6	3876.6	3527.2	4244.5	3340.1	2588	4090	2870.7	2562
GI_4505940-S	POLR2B	polymerase (RNA) II (DNA directed) polypeptide B, 140kDa (POLR2B)	NM_000938.1	578.4	440.4	404.6	429.9	499.6	270	351.2	300.5	286.1	294	363.2	252.6	224.1	204.7	137.2	156.8
GI_37550430-S	LOC377336	similar to cAMP-regulated phosphoprotein 19 (ARPP-19) (LOC377336)	XM_352598.1	170.6	135.6	137.9	132.7	108.4	90.3	113.8	106.5	122.1	86.7	109.8	105.6	99.3	84.2	92.8	85.6
GI_7706352-S	VPS24	vacuolar protein sorting 24 (yeast) (VPS24)	NM_016079.1	249.1	203.4	183.1	149.3	153.9	142.4	140.9	149.8	137.3	116.1	161.5	117.1	106	115.2	101.6	99.4
GI_33286445-S	OGFR	opioid growth factor receptor (OGFR)	NM_007346.2	692.3	459.2	499.1	479.3	630	314.7	459.7	397	521.3	363.8	404	422.9	368.3	417.1	451.1	408.1
GI_4505930-S	POLB	polymerase (DNA directed), beta (POLB)	NM_002690.1	539.1	403.8	378	386.1	349.5	247.6	336.1	303.7	456.2	318.2	334.6	289.3	294.5	289.3	282.3	258.6
GI_37540877-S	GLCE	glucuronyl C5-epimerase (GLCE)	XM_290631.2	225.7	196.4	195.3	166.2	157.5	130.6	133.9	149.1	150.5	135.1	143.7	119.3	111.4	120.2	117.7	111.4
GI_13376867-A	C6orf29	chromosome 6 open reading frame 29 (C6orf29)	NM_025257.1	217.4	192.7	189.1	147.3	149.1	127.7	134.6	126.7	141.6	122.2	137.9	121.5	109.5	110.9	120.8	121.6
GI_7382453-S	CHRNG	cholinergic receptor, nicotinic, gamma polypeptide (CHRNG)	NM_005199.3	157.6	133.4	127.1	111	111.5	90.9	106	112.6	117.4	105	113.7	94.4	80.9	89.5	83.7	87.7
GI_20336295-S	DDX28	DEAD (Asp-Glu-Ala-Asp) box polypeptide 28 (DDX28), nuclear gene encoding mitochondrial protein	NM_018380.2	426.5	243.8	312	346.4	334.3	229.2	230.2	341.9	293.8	257.8	285	198.7	223.2	198.7	157.4	184.5
GI_5540099-S	MAN2A2	mannosidase, alpha, class 2A, member 2 (MAN2A2)	NM_006122.1	781.5	592.8	665.4	531.1	333.8	334.7	437.1	343	228.5	290	367.1	179.8	185.3	183.5	125.4	136.7
GI_4506588-S	RTCD1	RNA terminal phosphate cyclase domain 1 (RTCD1)	NM_003729.1	496	390.4	342.2	305.7	343.8	247.3	284.4	260.6	280.2	245.1	293	181.9	181.2	175.6	143.2	165.2
GI_20127571-S	ZNF331	zinc finger protein 331 (ZNF331)	NM_018555.3	1022.1	1200.5	738.1	605.3	656.6	485.4	646.9	434	482.2	641.3	702.8	513.6	368.6	406	350.1	335.6
GI_28178854-A	TGIF	TGFB-induced factor (TALE family homeobox) (TGIF), transcript variant 7	NM_173211.1	1021.6	1274.5	746.3	673.4	484.8	420	695.7	558.3	436.1	453.6	638.9	277.6	293.9	250.3	116	158.5
GI_34335234-A	CORO2A	coronin, actin binding protein, 2A (CORO2A), transcript variant 2	NM_052820.2	292.6	241.1	282.2	219.5	211.5	180.6	203.1	187.4	181.6	166.4	166.9	141.1	134.8	139.1	137.3	135.3
GI_40254856-S	KIAA1036	KIAA1036 (KIAA1036)	NM_014909.2	438.2	284.5	296.2	228.7	195.9	171.1	275.2	317.4	233.3	266.3	260.6	182.4	220.2	200.6	165.5	148.1
GI_32189383-S	RPN1	ribophorin I (RPN1)	NM_002950.2	3154.6	2027.5	1676.4	1618.7	1305.6	1099.3	1497	1944.4	1162.1	1050.7	1508.5	761.1	964.4	834	601.7	590.7
GI_5902127-S	STXBP2	syntaxin binding protein 2 (STXBP2)	NM_006949.1	1912.5	1101.5	905.3	985.4	1647	728.3	1229.6	1030.9	786.3	767.5	910.1	778	602.5	551.6	467	585
GI_37577165-I	LIAS	lipoic acid synthetase (LIAS), nuclear gene encoding mitochondrial protein, transcript variant 1	NM_006859.2	312.7	243.2	217.3	212.4	226.4	194.9	192.3	156.4	173.3	157.5	167.6	141.2	123.5	140.8	117.9	120
GI_42659638-S	LOC399979	similar to Sorting nexin 19 (LOC399979)	XM_374949.1	690.1	414.1	434.1	417.7	407.6	310.3	343.4	356.9	342.2	289.6	363.6	226.3	262.4	242.9	170.5	193.3
GI_34996490-S	LOC124446	hypothetical protein BC017488 (LOC124446)	NM_194280.1	1497.3	584.4	740.9	1022.9	1077.9	560.5	772.8	1217.5	935.1	876.3	1120.5	428.2	833.1	697.3	318.6	377.7
GI_7108361-A	SIM2	single-minded homolog 2 (Drosophila) (SIM2), transcript variant SIM2s	NM_009586.1	167.6	150.2	161.7	141.1	126.7	117.3	137.3	133.1	123.9	106.7	130.5	108.6	115.4	92.7	93.5	103.1
GI_14211872-S	EBRP	emopamil binding related protein, delta8-delta7 sterol isomerase related protein (EBRP)	NM_032565.1	583.1	362.1	513.4	577.5	551.4	326	268.7	313.6	478.2	394.8	396	272	338.8	322.5	205	276.4
GI_20143980-S	HSD17B8	hydroxysteroid (17-beta) dehydrogenase 8 (HSD17B8)	NM_014234.3	524.4	350.7	372	375.5	408.8	311.9	343.7	364.6	307.9	308.6	356.1	187.9	251.8	199.2	145.2	155.2
GI_40217828-S	GPR68	G protein-coupled receptor 68 (GPR68)	NM_003485.2	169.4	156.9	160.3	140.3	128.8	110	119.5	124.8	130.2	114.6	119.3	101.3	110.2	97.9	92.3	102.1
GI_5901925-S	CPSF5	cleavage and polyadenylation specific factor 5, 25 kDa (CPSF5)	NM_007006.1	1023.7	838.8	708.4	721	771.3	469.4	528.4	609.2	712.6	602.7	780.6	687.1	592.1	652.1	695.2	617.6
GI_23238206-S	TNFRSF21	tumor necrosis factor receptor superfamily, member 21 (TNFRSF21)	NM_014452.3	293.7	587.4	235.8	159.6	204.1	177.5	391.4	149.9	169.4	238.7	290.3	261.1	167	138.2	143.6	154.1
GI_42476168-S	PD2	hypothetical protein F23149_1 (PD2)	NM_019088.2	906.1	600.5	603.5	615.6	582	388.8	613.9	607.7	587.4	532.8	673.5	370.3	418.8	361.3	216.5	289.4
GI_29171703-A	MAGED2	melanoma antigen, family D, 2 (MAGED2), transcript variant 1	NM_014599.4	1202.3	878.1	754	758.4	658.7	501.6	713.5	680.5	486.6	625.5	731.2	257.9	375.1	309.2	154.8	169.2
GI_24432094-S	FLJ23614	hypothetical protein FLJ23614 (FLJ23614)	NM_152695.2	482.5	316.9	344.8	364.5	418.9	239.2	301	264.3	306.2	265	292.2	285.4	220.7	253.7	298.2	265.6
GI_7662347-S	MONDOA	Mlx interactor (MONDOA)	NM_014938.1	1375.9	801	935.9	963.5	828	606	880.2	792.2	582	686.9	755.7	314.6	429	372.9	155.3	207.1
GI_33519463-S	NDUFA4	NADH dehydrogenase (ubiquinone) 1 alpha subcomplex, 4, 9kDa (NDUFA4), nuclear gene encoding mitochondrial protein	NM_002489.2	4664.3	2523.1	2758.9	3133.6	6541.1	3039.9	2491.3	3172	3430.4	2791.9	3328	2678.7	2871.5	3823.4	3437.1	3327.9
GI_24475891-S	CSPG6	chondroitin sulfate proteoglycan 6 (bamacan) (CSPG6)	NM_005445.2	446.3	387	365.3	309.9	298.9	264.9	291.9	257.6	200.6	209.7	239.6	140.5	147	144.3	119.9	136
GI_22748952-S	FLJ31461	hypothetical protein FLJ31461 (FLJ31461)	NM_152454.1	192	181.3	161.2	152.7	149.6	121.6	142.3	130.1	149.4	132	133.3	117.6	114.2	101.1	124.5	109.8
GI_24475647-S	KIAA1468	KIAA1468 (KIAA1468)	NM_020854.2	467.8	329.4	335	307.7	334.8	259.7	313.9	267.7	263	276	300.2	240.1	191	257.2	182.6	191
GI_39930394-S	KIAA1618	KIAA1618 (KIAA1618)	NM_020954.1	219.5	176	198.2	212.8	241.6	168.4	188.4	231.1	235	122.7	144.2	146.2	194.1	191.4	301.3	201.3
GI_24432057-S	C9orf3	chromosome 9 open reading frame 3 (C9orf3)	NM_032823.3	189.9	155	179.1	151.1	127.9	132.6	127.5	118.5	158.9	122	142.8	111.3	110.1	127	109.4	105.3
GI_6679187-S	PROL3	proline rich 3 (PROL3)	NM_006685.2	181.8	155.9	161.1	143.3	137.6	139.1	137.1	120.6	142	117.4	112.1	114.4	104.9	92.1	118.9	108.6
GI_37540396-S	KIAA1430	KIAA1430 protein (KIAA1430)	XM_087593.7	450.9	278.2	348.7	402.4	357.9	219.4	224.5	235.8	297.1	222.9	277.9	232.1	216.6	288	276	259.5
GI_11342663-S	MX2	myxovirus (influenza virus) resistance 2 (mouse) (MX2)	NM_002463.1	646.6	468.9	1046	993.8	696.1	431.9	716.7	1152.8	581.8	444.8	564.2	528.6	455	499.9	396.5	332.2
GI_34335291-S	TST	thiosulfate sulfurtransferase (rhodanese) (TST), nuclear gene encoding mitochondrial protein	NM_003312.4	460.5	258.3	278.9	234.6	344.7	240	269	277.8	259.8	212.5	266.5	248.6	214.2	200.9	196.5	219.4
GI_10092611-A	CKLF	chemokine-like factor (CKLF), transcript variant 3	NM_016326.2	850.9	591.4	563.4	473	641.8	435.1	446.5	502.1	346	446	569	246.8	331.5	309.9	184.9	198.2
GI_19718756-S	RANBP2	RAN binding protein 2 (RANBP2)	NM_006267.3	409.1	303.6	330.1	288.9	351.8	262.2	291.5	260.7	255.5	237	264.5	229.8	209.4	225.4	203.1	206.9
GI_22035669-I	TXNRD2	thioredoxin reductase 2 (TXNRD2), nuclear gene encoding mitochondrial protein, transcript variant 3	NM_145748.1	158.4	167.4	151.6	135.1	136.2	116.1	126.1	109.4	124.7	109	124.2	109.1	98.3	90.6	98.5	100.4
GI_31317250-I	IL6R	interleukin 6 receptor (IL6R), transcript variant 1	NM_000565.2	169.6	135.4	145.6	124	113.2	97.8	121.4	109.3	120.9	125.2	113	98.3	91.1	95.7	94	111.2
GI_31083052-S	CLN8	ceroid-lipofuscinosis, neuronal 8 (epilepsy, progressive with mental retardation) (CLN8)	NM_018941.2	274.6	218.6	232.9	190.9	196.1	170	157.6	145.2	159.4	179.2	217.2	116.6	121.4	109.7	109	117.2
GI_22538466-S	PSMB4	proteasome (prosome, macropain) subunit, beta type, 4 (PSMB4)	NM_002796.2	2991.3	1610.2	1742.2	2180.7	3316.6	1576.4	1621.4	1950.1	3082.5	2078.6	2550.3	2137.9	2286.7	2142.7	2019.7	2092.8
GI_4506968-S	SLAMF1	signaling lymphocytic activation molecule family member 1 (SLAMF1)	NM_003037.1	460.9	481.2	428.8	387.7	435.2	250.7	498.6	272.2	413	281.2	226.2	196	214.8	250.4	232.1	214.2
GI_5032022-S	RAMP3	receptor (calcitonin) activity modifying protein 3 (RAMP3)	NM_005856.1	153.7	148.8	141	125.2	97.8	112.8	126.4	101.8	119.1	117.2	122.5	92.6	95.7	84.4	110.2	97.2
GI_25014110-S	DNAJB11	DnaJ (Hsp40) homolog, subfamily B, member 11 (DNAJB11)	NM_016306.3	2126.9	1265	1154.3	1183.3	1647.8	1063.6	1142	1187.8	1511.9	1111.4	1168.3	1135.3	976.1	1172.3	1464.9	1190.2
GI_23510383-A	EZH2	enhancer of zeste homolog 2 (Drosophila) (EZH2), transcript variant 2	NM_152998.1	209.1	213.7	175.8	165.3	159.4	133.4	177.9	133.2	166.2	142.9	148.5	117.3	117.7	113.7	113.4	103.4
GI_4507038-S	SLC6A1	solute carrier family 6 (neurotransmitter transporter, GABA), member 1 (SLC6A1)	NM_003042.1	180.3	150.8	182.8	147.6	120.8	136.1	124.5	137.1	119.8	128.4	126.3	112.4	115	98	118.6	104.4
GI_4507130-S	SNRPF	small nuclear ribonucleoprotein polypeptide F (SNRPF)	NM_003095.1	2810.3	1264.2	1677.4	2133.1	3065.8	1492.1	1471.1	1896.8	2548.1	1756.4	2006.4	1487.6	1915.1	2102.5	1342.9	1531.5
GI_37547218-S	LOC129870	similar to autoantigen NOR-90 (LOC129870)	XM_065445.2	126.7	150.7	142.2	114.1	123.8	109	120.4	93	118	105	110.5	96.9	87.6	93.6	101.2	107
GI_4505312-S	MYOM1	myomesin 1 (skelemin) 185kDa (MYOM1)	NM_003803.1	228.3	195.1	233.9	185.7	197.9	156.4	180.2	157.2	179.9	161.6	171	163.8	129.5	162.6	191.4	196.2
GI_16445423-S	WDR12	WD repeat domain 12 (WDR12)	NM_018256.2	375.2	218	230	297.7	439.8	255.7	266.6	251.3	282.9	230.5	251.7	210	183.8	205.7	190.2	186.7
GI_4505540-S	VDP	vesicle docking protein p115 (VDP)	NM_003715.1	1661.7	955.8	1067.2	1026.3	1046.3	700.4	943.4	881	893.7	751.9	864	598.4	657	696.4	520	501.6
GI_27552763-S	NGX6	nasopharyngeal carcinoma related protein (NGX6)	NM_016446.2	342.7	273.5	277.8	237.5	229.6	193.3	222.2	197.5	229.7	202.5	215.1	218.2	164.8	188.9	166.3	196.5
GI_27894289-A	PIGF	phosphatidylinositol glycan, class F (PIGF), transcript variant 1	NM_002643.2	517.7	298.1	333.9	297.3	357.1	248.4	254.6	299.9	307.2	270.4	313.7	216.5	266.6	260.6	201.2	214.1
GI_14149687-S	NICE-3	NICE-3 protein (NICE-3)	NM_015449.1	2815	1777.4	1592.2	1599.4	2122.9	1317	1524.8	1661.3	1427.7	1221.8	1833	997.7	1129.3	1035.6	664.6	654.2
GI_18765712-S	TSG101	tumor susceptibility gene 101 (TSG101)	NM_006292.2	1207	916.1	867	790.2	846	778.6	759.8	770.8	676.2	554.4	729.4	439.6	524.4	451.4	375.4	356.3
GI_4758483-S	GSTO1	glutathione S-transferase omega 1 (GSTO1)	NM_004832.1	1481	1619	908.1	893.4	1540.6	746.4	1087.7	871.9	1109.1	1048.2	1403	1133.9	972.1	1183.4	1294.1	1077.7
GI_38202242-S	YARS	tyrosyl-tRNA synthetase (YARS)	NM_003680.2	2395.6	1392.4	1287	1138.7	1153.5	805.5	1206.3	1090.2	1033.1	931.5	1142.3	650.3	731.9	648.5	418.6	429.6
GI_4885234-S	FGR	Gardner-Rasheed feline sarcoma viral (v-fgr) oncogene homolog (FGR)	NM_005248.1	1479	1211.9	749.4	699.2	1472	773.7	954.4	804.1	694.6	509.9	726.3	810.9	508.6	696	774.4	789.9
GI_34328906-I	DNAJB6	DnaJ (Hsp40) homolog, subfamily B, member 6 (DNAJB6), transcript variant 1	NM_058246.3	2177.3	1232.5	1448.9	1361.6	1548.5	986.9	1623.5	1569.2	1333.9	1130.4	1200.1	820	900.7	835	529.1	587.8
GI_11863155-S	RECK	reversion-inducing-cysteine-rich protein with kazal motifs (RECK)	NM_021111.1	279.8	227.1	248.9	218.7	271.1	200.9	174	174.2	219.3	195.7	210.5	189.2	183.6	207.4	206.7	169.8
GI_23065543-I	GSTM1	glutathione S-transferase M1 (GSTM1), transcript variant 1	NM_000561.2	179.2	166	165.3	149	125.6	134.5	145.3	122.3	137.1	119.3	147	103.1	122.1	111.1	127.2	101.4
GI_8923755-S	IL26	interleukin 26 (IL26)	NM_018402.1	192.1	158.8	172.9	146.8	140	143.7	138.8	129.7	145.8	125.6	147.1	123.1	128	116.6	120	115.1
GI_19923439-S	PDE11A	phosphodiesterase 11A (PDE11A)	NM_016953.2	168.8	163.8	147.5	121.3	109.6	131.2	126.9	118.8	135.7	116.8	118	97.3	105	82.3	102	93
GI_31791007-S	KRTAP13-1	keratin associated protein 13-1 (KRTAP13-1)	NM_181599.1	156.4	153.6	152.7	131.2	118.7	124.1	125.4	106.7	147.5	120.6	127	103.8	107.5	98.2	98.4	114
GI_23238193-A	TNFRSF18	tumor necrosis factor receptor superfamily, member 18 (TNFRSF18), transcript variant 2	NM_148901.1	2990.2	2609.3	2060.7	1848.9	2882.1	1801.2	821.5	673.7	2505	2772.1	2598.3	2271.5	1939.9	2354.1	1791.9	2301.1
GI_37574727-A	BID	BH3 interacting domain death agonist (BID), transcript variant 3	NM_197967.1	764.5	581.1	501.2	485.7	645.3	397.5	449.5	449.1	484.7	395.2	533.7	363.2	357.3	408.7	284.9	327.3
GI_21450821-S	FUK	fucokinase (FUK)	NM_145059.1	458.9	286.5	370.4	321.3	262.6	228.2	260.5	235.2	174.7	220.7	234	112.6	139	141.3	99.8	112.1
GI_22749452-S	C6orf89	chromosome 6 open reading frame 89 (C6orf89)	NM_152734.1	257.1	209.1	217.3	186.6	195.9	159.2	193.4	181	192.8	185.7	183.9	142	151.7	138.7	108.3	119.9
GI_34222150-S	CNN1	calponin 1, basic, smooth muscle (CNN1)	NM_001299.3	162.1	176.8	150.3	129.5	134.4	115.6	131.3	101.4	138.2	141.4	131.8	109.6	115.8	105.5	104.7	101.8
GI_15718713-S	HIST1H2AI	histone 1, H2ai (HIST1H2AI)	NM_003509.2	171.2	179.9	157.1	138	129.9	114.7	140.7	118.9	134.5	113.8	124.6	110.7	100.1	109.5	96.4	108.5
GI_6912711-S	TIMM8B	translocase of inner mitochondrial membrane 8 homolog B (yeast) (TIMM8B)	NM_012459.1	2536.1	1132.3	1270.5	1362.1	2436.2	1562.1	1292.8	1748	1891.3	1551.4	1823.1	1532.2	1599.5	1782.1	1736.1	1625.9
GI_14251208-S	CLIC1	chloride intracellular channel 1 (CLIC1)	NM_001288.3	11053.5	5712.4	5184.8	5824.5	7609.3	3918.4	5697.1	6489.5	7797.7	6398.5	8587.5	5850.9	5093.6	5216	3579.2	3445
GI_7706124-S	C3orf1	chromosome 3 open reading frame 1 (C3orf1)	NM_016589.1	1290.6	694.4	774.3	874.1	1215.8	693.4	705.1	804.1	849.9	703.1	863.8	671.6	658.6	702.1	524.5	500.1
GI_37674288-S	C7orf28B	chromosome 7 open reading frame 28B (C7orf28B)	NM_198097.1	1285.4	959.6	938.3	824.8	797.9	712.5	869.2	756.5	436.4	466.5	510.2	263.2	321.9	314.3	182.1	192.5
GI_23238249-S	SNX17	sorting nexin 17 (SNX17)	NM_014748.2	1046.9	696.4	728.9	567	582.9	546.2	583.5	662.8	247	351.5	402.3	174.9	244.2	205.2	117	156.2
GI_4557877-S	ICAM1	intercellular adhesion molecule 1 (CD54), human rhinovirus receptor (ICAM1)	NM_000201.1	323.4	428.8	277.9	183.4	161.4	154.6	312.6	185.8	160	136.4	157.3	112.4	111	102.4	98.8	108.4
GI_19923494-S	MTRF1L	mitochondrial translational release factor 1-like (MTRF1L)	NM_019041.2	648.6	418.9	416.8	402.7	533.8	311.5	415.1	386	410.8	341.2	471.9	399.4	284.5	350.9	299	296.6
GI_11993942-S	TIP-1	Tax interaction protein 1 (TIP-1)	NM_014604.1	1016.2	537.2	544	510.5	627.2	446.9	509.5	635.6	368.8	384.1	565.3	294.5	302.1	253.6	196.3	204.6
GI_32455237-A	HSD11B1	hydroxysteroid (11-beta) dehydrogenase 1 (HSD11B1), transcript variant 1	NM_005525.2	167.6	144.1	156	146.6	179.5	118.6	126.5	167.6	190	108.6	118.1	105.9	129.6	119.8	181.5	159
GI_5901997-S	LSM6	LSM6 homolog, U6 small nuclear RNA associated (S. cerevisiae) (LSM6)	NM_007080.1	1319.8	761.9	843.2	964.6	1818	957	867.3	1165.9	995.1	719.9	801.7	629.2	751.2	764.6	582.5	628.3
GI_22027626-I	TRAF5	TNF receptor-associated factor 5 (TRAF5), transcript variant 2	NM_145759.1	193.8	174.3	159.6	152.2	134.8	110.9	139.2	121.6	157.5	128.5	148.5	104.6	118.9	120.8	123.9	117.7
GI_14550413-S	IRTA2	immunoglobulin superfamily receptor translocation associated 2 (IRTA2)	NM_031281.1	192.1	166.6	154.2	137.7	131.1	127.8	145.5	128	158.6	138.9	156.8	119.7	92.4	107.6	102.7	112.7
GI_7019418-S	HUMAUANTIG	nucleolar GTPase (HUMAUANTIG)	NM_013285.1	1573.4	851	996.6	1098.4	1427.2	893.2	1076.6	1012.6	1017.6	852.8	951.6	793.8	707.8	839.5	614.9	605.2
GI_40068460-S	PTK9L	PTK9L protein tyrosine kinase 9-like (A6-related protein) (PTK9L)	NM_007284.3	1799.7	696.7	859.5	865.8	1245.2	802.8	767.6	984.8	514.1	777.3	747.7	219.8	542.2	429.1	121.4	186.3
GI_30147327-S	LOC152098	similar to hypothetical protein FLJ10057 (LOC152098)	XM_087384.7	182.2	177.9	173.2	149.9	133.2	114.8	144.1	130.9	152.2	131.2	156.5	132.8	114.2	120.7	111.3	124.8
GI_5360207-I	IDS	iduronate 2-sulfatase (Hunter syndrome) (IDS), transcript variant 2	NM_006123.1	283.6	240.2	208.3	193.7	216.3	173.7	149.8	166.3	188.6	158.5	196.8	190.2	135.7	197.2	177.2	135.4
GI_31581597-S	C6orf150	chromosome 6 open reading frame 150 (C6orf150)	NM_138441.1	193.6	155.5	151.5	160.9	156	130.7	117.9	109.1	144.7	127	135.8	115.3	106.3	95.2	118.6	115.4
GI_29826278-I	TUB	tubby homolog (mouse) (TUB), transcript variant 2	NM_177972.1	191.7	158.3	167.4	152	139.3	139.2	124.1	137.6	150.3	127.8	136.4	117.5	125.5	108.7	113.2	115.7
GI_28872718-S	BTG2	BTG family, member 2 (BTG2)	NM_006763.2	4438.5	2871.3	3507.8	3482.3	4597.3	2854.9	3373.7	3101	2947.8	2603.3	3340.4	2156.9	2113.9	1881.6	1424.4	1530.1
GI_38679895-S	PHIP	pleckstrin homology domain interacting protein (PHIP)	NM_017934.4	1106	699.6	864.3	945.1	1159.8	602.2	716.3	556.9	754.1	668.7	692.9	890.4	536.2	892.7	749.3	664.3
GI_31657124-A	HPS5	Hermansky-Pudlak syndrome 5 (HPS5), transcript variant 3	NM_181508.1	560.7	334.2	336.9	340	293.1	229.6	294.5	342.7	336.6	289.2	313.6	268.5	267.7	245.2	254.3	269.6
GI_4505452-S	NRD1	nardilysin (N-arginine dibasic convertase) (NRD1)	NM_002525.1	3116.1	1760.8	2148.6	2066.9	2070.7	1410.2	1978	1734.2	1591.5	1455.1	1518.9	946.8	1010.8	906.5	556.3	605.4
GI_39725958-A	DZIP1	DAZ interacting protein 1 (DZIP1)	NM_014934.2	160.1	173.6	148.8	129.8	128.9	106.3	143.1	125.6	140.8	110	124.2	113.6	97.5	115.9	105.6	94.6
GI_44771200-S	KIAA1698	KIAA1698 protein (KIAA1698)	NM_030628.1	555.9	295.5	329.3	392.5	442.8	286.3	319.9	379.8	418.3	362.3	385	327	362.1	328.9	297.1	304
GI_4502146-S	APLP2	amyloid beta (A4) precursor-like protein 2 (APLP2)	NM_001642.1	2499.3	1700.6	1142.3	941.4	1086.7	944.6	1092.1	988.3	696.4	947.8	1531	863.4	567.8	514.7	359.9	386.2
GI_29737421-S	KIAA1936	KIAA1936 protein (KIAA1936)	XM_056082.6	316.7	250	267.9	238	226.3	189.4	194.9	209.8	188.9	167.2	192.6	155.6	138.8	150.4	126.1	144
GI_24307918-S	RY1	putative nucleic acid binding protein RY-1 (RY1)	NM_006857.1	788.7	490.2	674.4	783.8	744.4	418.4	460.3	451.9	526.8	379.9	469.2	420.9	378.8	492.6	430.7	377.6
GI_11345471-S	FLJ12438	hypothetical protein FLJ12438 (FLJ12438)	NM_021933.1	500.3	301.7	331.1	333.3	417.5	299.8	311.9	302.3	421.2	370.7	373.2	312.6	338	387.4	368.2	329
GI_4507728-S	TUBB	tubulin, beta polypeptide (TUBB)	NM_001069.1	471	256.9	375	395.7	457.7	314.4	274.3	298.1	480.4	372.9	504.9	446.1	299.7	307.6	345.8	307.8
GI_14211842-S	SCOC	short coiled-coil protein (SCOC)	NM_032547.1	481.1	389.2	404.8	400.8	376.2	276.5	305.2	292.9	314	289.2	312.9	185.7	235.3	201.2	155.9	157.7
GI_28416437-S	ARFGAP3	ADP-ribosylation factor GTPase activating protein 3 (ARFGAP3)	NM_014570.3	704.7	1138.2	600.3	391.1	305.9	405.4	494.6	388.2	208	259.3	296.7	152.6	175.8	139.7	124.1	124.5
GI_13376495-S	FLJ12547	hypothetical protein FLJ12547 (FLJ12547)	NM_024992.1	209.2	169.4	172.5	143.6	142.6	145	145.6	124.9	145.3	133.4	140	110	111.1	110.9	108.5	122.2
GI_5453639-S	SHFM1	split hand/foot malformation (ectrodactyly) type 1 (SHFM1)	NM_006304.1	3150.6	1979.2	1815.1	1969.1	3366.4	1708.3	2101.5	2378.5	2459.3	2020.9	2369	1976.3	1942.8	2090.9	1870.2	1770.7
GI_4505722-S	PEX13	peroxisome biogenesis factor 13 (PEX13)	NM_002618.1	254.9	213.7	197.6	176.1	153.1	155.2	182.5	149.4	154.6	144.5	166.5	125.6	125.4	110.7	117.7	132.2
GI_19923722-S	RPS6KC1	ribosomal protein S6 kinase, 52kDa, polypeptide 1 (RPS6KC1)	NM_012424.2	1092.2	586.8	661.1	596.4	770.7	509.3	656.6	658.4	621.6	477.7	542.5	613.5	458	516.5	510.7	445.5
GI_4759067-S	SCO1	SCO cytochrome oxidase deficient homolog 1 (yeast) (SCO1), nuclear gene encoding mitochondrial protein	NM_004589.1	404.5	300.3	280	255.1	302.4	241.8	265.7	253	249.4	221.2	252.4	223.9	210.2	186	190.6	182.7
GI_13569955-S	ARPC5L	actin related protein 2/3 complex, subunit 5-like (ARPC5L)	NM_030978.1	1610.9	898.1	931.3	1034.6	1236.5	733.2	1017.4	1032.5	1073.7	845.9	989.4	769.5	683.3	693.5	528	588.5
GI_7019356-A	CRYBA2	crystallin, beta A2 (CRYBA2), transcript variant 1	NM_005209.1	200.4	170.3	193.2	161.1	157.5	128.1	138.3	134.6	141.9	160.4	154.6	122.7	122.1	114.4	124.6	115.6
GI_30155904-S	LOC283804	similar to testicular Metalloprotease-like, Disintegrin-like, Cysteine-rich protein IVb (LOC283804)	XM_208847.2	174.6	158.2	139.6	143.4	138.6	115.6	135.8	111.1	139.6	121.3	131.1	113.4	97	99.4	106.8	111
GI_40549445-I	VAMP1	vesicle-associated membrane protein 1 (synaptobrevin 1) (VAMP1), transcript variant 2	NM_199245.1	180.7	140.1	148.4	138.9	133.9	113.5	116.4	126.5	132.4	123.2	135	108.2	118.9	98.5	102.1	120.6
GI_15619002-S	CGB2	chorionic gonadotropin, beta polypeptide 2 (CGB2)	NM_033378.1	206.4	207.3	190.5	173.7	140.5	116.2	150.5	130	141.2	120.7	122	101.8	82.9	88.4	115.2	124.2
GI_37546996-S	LOC344382	similar to UNR-interacting protein (WD-40 repeat protein PT-WD) (MAP activator with WD repeats) (LOC344382)	XM_293026.3	209.1	182	171.4	145.2	139.1	143.2	131.5	121.7	127.7	135.8	135	121.8	119.3	104.1	108.9	93.3
GI_15991816-I	SCAND2	SCAN domain containing 2 (SCAND2), transcript variant 2	NM_033633.1	175.4	175.9	190.6	157.6	153	157.4	138.3	115.6	161.6	140.4	140	125.9	121.6	116.7	135.6	118.7
GI_44680111-S	DSCR1	Down syndrome critical region gene 1 (DSCR1), transcript variant 1	NM_004414.5	740.3	377.6	447.5	410.4	684	428.8	364.3	459	442	322.1	387.1	332.6	331.3	346.1	302.3	328.2
GI_20302167-A	TLR8	toll-like receptor 8 (TLR8), transcript variant 2	NM_138636.1	266.8	226.9	205.2	167.6	178.7	158.8	181.8	176.8	229.3	156.4	164.7	145.9	160	153	150.8	143.3
GI_21735617-A	APOL1	apolipoprotein L, 1 (APOL1), transcript variant 3	NM_145344.1	201	255.9	247.1	191	149.4	141.4	207.4	159.2	173	148.4	172.4	113.2	125.6	115.4	117.1	124.9
GI_21536473-S	DMXL1	Dmx-like 1 (DMXL1)	NM_005509.3	214.9	179.5	186.2	147.6	149.8	145.7	148.1	138.2	153.7	124.3	147.1	124.4	125.3	132.3	134.9	134
GI_8922566-S	FLJ10647	hypothetical protein FLJ10647 (FLJ10647)	NM_018166.1	1234.9	810	650.4	528.7	770.4	594.3	595.9	828.9	585.3	914.2	985.5	629.3	611.1	597	308.7	410
GI_21361980-S	FLJ11467	hypothetical protein FLJ11467 (FLJ11467)	NM_024963.2	161.7	186.4	165.9	125.5	142.3	111.9	137.5	123.7	127.7	121.1	129.8	109.8	106	92.8	99.1	94.9
GI_40018634-S	FTHFSDC1	formyltetrahydrofolate synthetase domain containing 1 (FTHFSDC1)	NM_015440.3	372.3	277.7	266.9	235.4	195.5	171.3	237.1	209.9	272.2	259.1	231	227.4	171.9	180.9	196.4	174.7
GI_26638656-S	MRPL20	mitochondrial ribosomal protein L20 (MRPL20), nuclear gene encoding mitochondrial protein	NM_017971.2	3377.4	1406	1882.9	2259.2	3558	2588.2	1853	2801.6	2517.4	1936.9	2326.7	2027.4	2082.9	1883	1889.8	1849.9
GI_7662041-S	ARHGEF10	Rho guanine nucleotide exchange factor (GEF) 10 (ARHGEF10)	NM_014629.1	189.2	162.2	181.7	141	183.6	143.6	138.1	128.9	147.6	137.7	142.6	125.4	124.8	130.5	109.2	97.8
GI_38045893-A	ELKS	Rab6-interacting protein 2 (ELKS), transcript variant gamma	NM_178038.1	237.7	188.7	351	347.8	213.2	176.9	374	320.3	297.5	353	349.7	192.6	160.5	147.8	111.1	124.5
GI_23510339-A	UBE1	ubiquitin-activating enzyme E1 (A1S9T and BN75 temperature sensitivity complementing) (UBE1), transcript variant 2	NM_153280.1	2469.4	1539.1	1487.8	1509.1	1904.3	1236.7	1876	1648.8	652.6	764.1	833.9	335.8	382.6	342.9	173.1	201.1
GI_21464102-S	YWHAH	tyrosine 3-monooxygenase/tryptophan 5-monooxygenase activation protein, eta polypeptide (YWHAH)	NM_003405.2	2573.7	1419.3	1624.6	1807	2401.9	1139.6	2075.4	2179.9	1729.1	1358.1	1443.4	1472.3	1552.4	1727.7	2092.9	1476.3
GI_39725656-S	MGC4549	hypothetical protein MGC4549 (MGC4549)	NM_032377.2	1004.4	681.4	766.5	684.1	657.1	537.3	585.5	642	395.8	487	540.8	243.6	354.3	312.7	174.8	199.2
GI_6006027-S	NRAS	neuroblastoma RAS viral (v-ras) oncogene homolog (NRAS)	NM_002524.2	262.9	221.1	206.5	181.3	188.3	175.2	175	168.9	165.4	138.9	154.5	111.3	128.5	115.3	110.6	118.7
GI_33457353-S	BAK1	BCL2-antagonist/killer 1 (BAK1)	NM_001188.2	772.7	472.5	576.7	520.8	451.4	327.5	524.4	542.9	403.9	410	481.2	179.6	309	269.6	114.9	123.2
GI_4504416-S	MR1	major histocompatibility complex, class I-related (MR1)	NM_001531.1	435.7	351.9	267.7	259.4	263.1	246.1	295.2	265.6	266.3	187.5	201	138.8	173	151.5	124	126.3
GI_33859832-S	SMBP	SM-11044 binding protein (SMBP)	NM_020123.2	1645.8	943.3	939.9	979.2	1446.5	721.6	920.9	859.6	937.9	793.5	992.4	1016.4	779.6	1007.3	970.5	817.7
GI_32484978-S	AP3B1	adaptor-related protein complex 3, beta 1 subunit (AP3B1)	NM_003664.3	609	409.6	376.9	331	308.3	276.6	381.8	394.4	282.5	254.2	296.3	202.5	222.9	183.1	155.4	186.9
GI_33667114-I	GEFT	RAC/CDC42 exchange factor (GEFT), transcript variant 1	NM_182947.1	158.4	144.7	148.6	121.1	125.4	106	104.9	105.7	112.1	101.8	108.9	89.7	102.3	88.8	97.3	102.4
GI_20127469-S	EEF1E1	eukaryotic translation elongation factor 1 epsilon 1 (EEF1E1)	NM_004280.2	475.9	275.8	338.3	375	647.3	395.3	316.7	346.3	367.4	284.5	305.7	241.7	261.4	322.6	264.4	267.5
GI_33186919-S	DKFZp761B107	hypothetical protein DKFZp761B107 (DKFZp761B107)	NM_173463.2	182.9	158.4	159.8	143.4	140	132.2	145.2	114.1	135.7	142.3	139.1	145.3	110.8	97.3	126.7	105.1
GI_21361373-S	SP140	SP140 nuclear body protein (SP140)	NM_007237.2	805	560.3	583.8	588.5	389.8	254.7	427.8	425.2	530.7	427.4	464.8	333.9	301.2	297.8	244.8	265.1
GI_37546337-S	LOC375834	similar to ATP-dependent DNA helicase II, 70 kDa subunit (Lupus Ku autoantigen protein p70) (Ku70) (70 kDa subunit of Ku antigen) (Thyroid-lupus autoantigen) (TLAA) (CTC box binding factor 75 kDa subunit) (CTCBF) (CTC75) (LOC375834)	XM_351930.1	1865.5	856.5	919.5	1151.8	1708.5	818	710.7	996.2	1370.7	1147.9	1303.2	1070.3	1100	1038.8	904	941.5
GI_42660803-S	LOC400544	hypothetical gene supported by BC064480 (LOC400544)	XM_378609.1	1153.9	1011.9	840.7	743	669.4	496.1	822.5	735.4	632.5	736.7	849.8	604.2	479.6	427.7	313.6	394.1
GI_40255228-S	DKFZp564K142	implantation-associated protein (DKFZp564K142)	NM_032121.3	387	299	292.1	256.8	218.5	185.8	231.9	210.7	253.3	227.1	227.7	152.1	185.1	188.7	134.6	151.5
GI_38569463-S	SASH1	SAM and SH3 domain containing 1 (SASH1)	NM_015278.2	210.2	184.1	208.1	161.4	152.4	149.5	179.1	161.2	261.9	158.5	210.9	227.9	132.3	135.5	169.4	141.2
GI_18765714-S	HLA-DMA	major histocompatibility complex, class II, DM alpha (HLA-DMA)	NM_006120.2	4204.1	1511.1	2311.8	2970.3	3381	1808.2	2468.6	3426.3	7302.8	2741.9	1859.1	1816.3	3106.2	3254.2	5060.1	4116.5
GI_40255242-S	RBM17	RNA binding motif protein 17 (RBM17)	NM_032905.3	489.5	399.3	391	406.7	410.4	215.9	306.7	240.7	317.7	283	324.8	287.4	209.2	297.1	283.9	256.2
GI_42794619-S	HYPE	Huntingtin interacting protein E (HYPE)	NM_007076.2	543.8	338.6	364.7	366.2	414.8	262.1	308.1	281	401.9	309.6	337.2	321.5	280.6	322.7	332.9	287.9
GI_4504436-S	HMOX1	heme oxygenase (decycling) 1 (HMOX1)	NM_002133.1	1916.7	1300.1	997	815.4	1459	1061.5	1366.9	1240.1	1443.1	1425.2	1594.4	1589.7	1071.5	1260.3	1301.2	1131
GI_5730105-S	CXCR6	chemokine (C-X-C motif) receptor 6 (CXCR6)	NM_006564.1	259.9	238.9	216	174.1	150.3	145.6	225	193.2	179	142.4	143.7	107	116.1	112.2	110.1	111.3
GI_40807488-S	EMR1	egf-like module containing, mucin-like, hormone receptor-like 1 (EMR1)	NM_001974.3	219.9	243.1	202	194.3	188.5	140.6	199.8	167.1	171.9	149.2	145.9	132.6	154.6	131.2	122.2	154
GI_7706060-S	CLEC2	C-type lectin-like receptor-2 (CLEC2)	NM_016509.1	213.8	198.5	179.7	150.2	197.9	165.5	151.6	135.1	173.9	135.3	146.6	129.7	156.8	180.2	114.2	129.4
GI_11125771-S	MARCKS	myristoylated alanine-rich protein kinase C substrate (MARCKS)	NM_002356.4	167	303.3	181.6	147.2	126.3	138	143.6	126.8	142.6	120.7	127	113.4	110.1	109.8	112.9	95.4
GI_11321604-S	JARID1C	Jumonji, AT rich interactive domain 1C (RBP2-like) (JARID1C)	NM_004187.1	1167.5	826.2	743.1	748.5	1079.3	594.8	810.7	647.5	793.9	681.8	829.7	936.2	627.3	727.4	772.1	709.7
GI_4503986-S	GGH	gamma-glutamyl hydrolase (conjugase, folylpolygammaglutamyl hydrolase) (GGH)	NM_003878.1	243.1	208	210.8	186.3	228.7	186.9	190.3	218.9	174.4	155.6	172	136.8	146.2	132.1	113.6	131.5
GI_4507878-S	VDAC1	voltage-dependent anion channel 1 (VDAC1)	NM_003374.1	998.6	1128.7	729.1	541.7	482.2	485.4	748.9	567.7	295	287.6	389	164.5	200.5	167.6	139.7	132.3
GI_45446742-S	DDX42	DEAD (Asp-Glu-Ala-Asp) box polypeptide 42 (DDX42), transcript variant 1	NM_007372.2	1003.9	836	672.7	627.9	623.8	461	609.2	515.9	447.8	460.5	591	382.5	316	387.7	224.8	274.4
GI_4885454-S	LNK	lymphocyte adaptor protein (LNK)	NM_005475.1	1228.6	721.7	673.2	625.9	805.2	531.2	657	591.4	586.5	513.9	619	466.4	434.6	407.4	261.1	299.3
GI_33356156-S	ARP10	ARP10 protein (ARP10)	NM_181773.2	225.4	231	219	181.2	181.9	148.8	228.7	202.4	213.6	180.9	153.5	145.5	152.2	164.3	120.3	107.2
GI_39725714-S	ATIC	5-aminoimidazole-4-carboxamide ribonucleotide formyltransferase/IMP cyclohydrolase (ATIC)	NM_004044.4	884.8	386.7	483.5	638.3	1114.6	622.1	516	734.1	756.5	579.2	603.8	465	514.3	539.3	393.7	473.2
GI_21450662-S	MGC39350	hypothetical protein MGC39350 (MGC39350)	NM_144970.1	467.9	369.1	290.3	293.5	430	266.3	344.7	310.1	406.1	304.9	320.6	281.1	238.1	266.1	267.5	276.6
GI_45594311-S	RFWD1	ring finger and WD repeat domain 1 (RFWD1), transcript variant 1	NM_032271.2	682.4	424.5	399.8	411.4	626.2	362.7	439.1	406.9	318.2	265.7	288.5	246	228.6	248.3	233.3	255.5
GI_38016912-S	SFRS9	splicing factor, arginine/serine-rich 9 (SFRS9)	NM_003769.2	3252.5	2636.5	2155.9	1851.1	1808.7	1663.6	2047	2156.2	883.4	1288.6	1758.4	312.5	771.7	534.4	151.2	187.5
GI_13376724-S	FLJ22471	limkain beta 2 (FLJ22471)	NM_025140.1	714.5	425.7	469.3	457.4	459.8	385.7	434.2	438.9	280.5	297.9	345.7	167.8	199	178.3	139.7	123
GI_7706155-S	LOC51315	hypothetical protein LOC51315 (LOC51315)	NM_016618.1	540	359.2	368.3	360.6	353.4	256.6	241.5	229.6	276.5	237.7	263.3	200.5	190.4	174.9	167.1	166.1
GI_4557264-S	ADRB1	adrenergic, beta-1-, receptor (ADRB1)	NM_000684.1	196.9	163.3	169.2	162.1	151.9	134.1	151.3	135.2	157.7	132.2	138.4	113.7	112.5	105.9	114.2	120.3
GI_6552331-S	FLOT1	flotillin 1 (FLOT1)	NM_005803.2	4633.6	3238.9	2558	2409.1	3431	1821.3	3445.3	2937.3	2643.8	2291.9	2561	2623	1895.4	1999.1	2087.6	1900.9
GI_37547418-S	LOC339761	similar to 25-hydroxyvitamin D-1 alpha hydroxylase, mitochondrial precursor (25-OHD-1 alpha-hydroxylase) (25-hydroxyvitamin D3 1-alpha-hydroxylase) (VD3 1A hydroxylase) (P450C1 alpha) (P450VD1-alpha) (LOC339761)	XM_291005.2	180.3	163	175.6	138.6	150	132.4	125.6	137.5	143.8	118.8	123.1	106	101.3	112.7	118.7	106.1
GI_38327536-S	INPP5A	inositol polyphosphate-5-phosphatase, 40kDa (INPP5A)	NM_005539.2	1201.6	810.1	737.8	714.1	973.2	618	658.1	540.1	563.9	666.2	743.3	489.9	372.5	478.8	330.3	397.3
GI_11641238-S	C11orf24	chromosome 11 open reading frame 24 (C11orf24)	NM_022338.1	391.8	297.4	292.8	214.9	186.1	173.6	275.8	233.8	179.2	181.4	224.7	131.2	135.3	136.3	113.9	127.1
GI_13194196-S	KIF13B	kinesin family member 13B (KIF13B)	NM_015254.1	740.3	504.3	514.6	465.5	400.5	331.1	485.8	423.9	323.5	342.2	374.9	248.9	244.2	229.1	153	166.9
GI_5174714-S	TCFL1	transcription factor-like 1 (TCFL1)	NM_005997.1	1018.3	555	620.1	695.6	720	480.5	555.3	691.6	622.5	554.7	655.9	568.5	551.7	488.6	495.6	495.5
GI_4504152-S	CXCL1	chemokine (C-X-C motif) ligand 1 (melanoma growth stimulating activity, alpha) (CXCL1)	NM_001511.1	1816.9	7081.1	4257.6	3793.2	3822	1712.2	3403.6	1273.7	3113.7	3384.6	5418.1	3215.3	2336	2069.3	446	484.2
GI_34147449-S	MGC14156	hypothetical protein MGC14156 (MGC14156)	NM_032906.2	1233.2	784.2	879.3	913.9	1218.5	840.4	708.4	835	569.8	504.7	663.2	353.4	523	466	248.8	281.5
GI_34740330-I	OTOF	otoferlin (OTOF), transcript variant 1	NM_194248.1	175.1	167	155.9	138.1	134.2	113.9	131.9	115.1	133.1	117.9	123.8	110.3	98.3	96.1	93.8	101.8
GI_40255267-S	DKFZp686O1689	hypothetical protein DKFZp686O1689 (DKFZp686O1689)	NM_182608.2	574.6	297.1	213.6	228	310.1	209.1	219	267.9	247.2	208.4	198.9	172.2	206.9	256.8	188.1	171.6
GI_4507212-S	SRP19	signal recognition particle 19kDa (SRP19)	NM_003135.1	799.2	516.8	492.6	483.5	907	479	445.6	484.9	517.8	425.1	460.7	378.7	386.7	465.2	334.4	323.2
GI_24475981-S	HSPC196	hypothetical protein HSPC196 (HSPC196)	NM_016464.2	669.4	394.1	381	449.9	603.1	499.3	430.1	574.9	448.4	344.7	491.1	275.3	337.8	323.8	202.1	232.9
GI_22507370-I	AMPD2	adenosine monophosphate deaminase 2 (isoform L) (AMPD2)	NM_004037.5	190.1	172.1	167.2	138.2	131.8	142	128.6	123.2	137.9	119.4	129.3	112.3	115.8	101.2	121.2	109.5
GI_7705605-S	RRP40	exosome component Rrp40 (RRP40)	NM_016042.1	1261.4	656.6	698.5	787.6	1234.7	634.5	737.1	768.3	898.6	630.5	754	654.8	587.2	719.9	632.7	575.4
GI_27436894-I	TAPBP	TAP binding protein (tapasin) (TAPBP), transcript variant 2	NM_172208.1	192.5	167	171.9	174	161	141.6	144.7	156.3	157.1	134	148.5	133.3	102	118.1	130.8	114.2
GI_18765730-A	SNAP23	synaptosomal-associated protein, 23kDa (SNAP23), transcript variant 2	NM_130798.1	508.3	340.3	360.7	401.1	387.3	234.6	221.5	239.2	267.7	257.5	334.1	275.8	253.9	406.1	331.8	272.8
GI_20127496-S	PPP5C	protein phosphatase 5, catalytic subunit (PPP5C)	NM_006247.2	266.1	231.3	240.6	223.2	191.4	155.6	168.5	178.9	177.3	170.7	150.9	128	154.7	128.8	148	134.5
GI_5453606-S	CCT7	chaperonin containing TCP1, subunit 7 (eta) (CCT7)	NM_006429.1	3593.1	1608.4	2063.8	2309.3	3106.5	2061	1977.6	2701.3	2357.6	2214.9	2630.3	1092.5	1618.3	1364.1	515.6	731.4
GI_17402905-S	RPL22	ribosomal protein L22 (RPL22)	NM_000983.2	1563.3	1146.9	1138.2	1335.5	1286.9	978.8	852.8	951.2	764.8	728.3	953.6	451.6	626	521.4	275.6	321.9
GI_27485472-S	FLJ00012	hypothetical protein FLJ00012 (FLJ00012)	XM_058426.7	979.8	909.8	804.1	595.5	655.4	496.7	723.9	504.1	722.6	890.3	890	758.3	414	569.3	516.8	512.1
GI_13435390-S	CYP4F2	cytochrome P450, family 4, subfamily F, polypeptide 2 (CYP4F2)	NM_001082.3	162.3	187.1	173	153	132.5	127.1	148.7	132.8	129.7	134.7	137	117.3	109.5	90.8	127.2	106.2
GI_38176162-S	RNF130	ring finger protein 130 (RNF130)	NM_018434.4	3153.9	1636.6	1172.7	1106.3	890.6	748.2	1083.1	1293.5	1012.7	1046.3	1517.5	733	869.7	726	416.9	447.6
GI_37551971-S	MRG2	likely ortholog of mouse myeloid ecotropic viral integration site-related gene 2 (MRG2)	XM_085929.8	179.5	157.2	162.7	126.6	138.1	124.6	117.3	106.3	125.4	134.9	139.2	113.7	90.4	92.3	117	99.6
GI_20986527-S	MAPK13	mitogen-activated protein kinase 13 (MAPK13)	NM_002754.3	717.3	409.9	381.8	342.2	387.7	289.6	407.2	425.5	358.4	425	455.5	297	284.3	250.6	212.6	222.6
GI_41151809-S	LOC389833	similar to hypothetical protein MGC27019 (LOC389833)	XM_372191.1	181.4	181.7	173.3	140	105.6	118.7	126.7	102.6	137.3	124.2	135.3	105.7	123.4	107.8	100.6	98
GI_29735852-S	TTC6	tetratricopeptide repeat domain 6 (TTC6)	XM_056434.2	185.1	158.4	176.4	154.8	131.7	113.1	120.5	119.2	140.6	126.6	123.2	107.4	107.9	108.8	104.3	113.4
GI_24497619-S	SRP68	signal recognition particle 68kDa (SRP68)	NM_014230.2	1834.7	932.8	970	1127.1	1242.6	838.7	970.1	1064.8	922.2	791.8	1030.7	634.5	696.3	641.5	390.5	422.4
GI_12545403-S	ICAM5	intercellular adhesion molecule 5, telencephalin (ICAM5)	NM_003259.2	759.8	640.6	491.5	421.4	476.2	386.4	445.9	299.7	307.3	519.2	539.1	517	218.8	256.8	297.8	274.8
GI_31083343-S	CMKOR1	chemokine orphan receptor 1 (CMKOR1)	NM_020311.1	455.1	1275.7	651.5	346.5	267	224.4	433.3	183.2	352.9	794.4	973.1	887.2	232.9	215.1	222.8	193.2
GI_23312365-S	TNFRSF1B	tumor necrosis factor receptor superfamily, member 1B (TNFRSF1B)	NM_001066.2	5541.2	8368.2	4868.3	2982.1	3442.1	1899.1	6114.3	2724.5	3610.3	4184.5	5653.7	5323.8	2627.3	2517.9	2289.1	1926.9
GI_20149523-S	SUPT5H	suppressor of Ty 5 homolog (S. cerevisiae) (SUPT5H)	NM_003169.2	2721.2	1586.3	1775.3	1543.5	1125.6	1007.2	1807.2	1660.5	802.3	1006.9	1286	424.3	573.5	506.5	205.6	234
GI_41282247-S	ZBED1	zinc finger, BED domain containing 1 (ZBED1)	NM_004729.2	1033.5	582.1	592.3	602	729.3	466.4	506.3	631.5	588.5	490.2	539	370.1	433	412.7	291.2	301.3
GI_4503180-S	CXX1	CAAX box 1 (CXX1)	NM_003928.1	964.3	571	546.9	596.7	647.5	361.3	608.4	519.7	537.9	451	505.7	468.7	361.5	339.2	361.9	354.6
GI_31542247-S	SLC39A11	solute carrier family 39 (metal ion transporter), member 11 (SLC39A11)	NM_139177.2	350	229.6	219.4	221.4	239.6	163.9	215.9	189	220.1	177	202.5	182.9	176.7	171.4	152.3	144.3
GI_30581139-A	PSME1	proteasome (prosome, macropain) activator subunit 1 (PA28 alpha) (PSME1), transcript variant 1	NM_006263.2	10754.9	6323.8	7835	7849.2	9324.6	4906.3	6860.3	7764.5	11072.3	6437	7176.7	7016	7385.4	8230.7	9005.6	7342.1
GI_7657258-S	KIAA0040	KIAA0040 gene product (KIAA0040)	NM_014656.1	388.8	268.7	321.9	327.7	236.2	186.4	233.7	242.9	312.9	227.5	238.2	184	167.7	184.5	160.4	184.2
GI_4885596-S	SIX3	sine oculis homeobox homolog 3 (Drosophila) (SIX3)	NM_005413.1	178.6	172.5	176.5	135.2	145.4	135.7	150.9	128.1	155.9	131.9	159.7	122.6	103.7	110.8	104.8	128.2
GI_34335231-S	CKB	creatine kinase, brain (CKB)	NM_001823.3	479.3	597.8	570.3	448.2	476.1	304.1	695.5	437	305	278.8	368.9	319.3	286.2	298.8	222.1	234.4
GI_29789117-S	KIAA1443	KIAA1443 (KIAA1443)	NM_020834.1	196.1	196.3	197	177.4	149.3	131.1	155.1	134.7	174.2	152.2	153.5	131.1	144.4	146.1	124.3	136.8
GI_4506364-S	RAB2	RAB2, member RAS oncogene family (RAB2)	NM_002865.1	382.2	282.5	289.1	300.9	291.7	232.7	235.5	252.7	280.4	246	305.3	214.7	215.3	194.1	136.9	155.1
GI_19923163-S	TMEM1	transmembrane protein 1 (TMEM1)	NM_003274.2	480.4	328.9	337.1	368.6	534.9	330	310.9	260.6	256	236.2	258.9	222.2	193.1	241.5	193.6	195.1
GI_7657272-S	KIR2DL2	killer cell immunoglobulin-like receptor, two domains, long cytoplasmic tail, 2 (KIR2DL2)	NM_014219.1	289.7	247.8	259.1	272.4	168.4	158.4	236.6	219.1	180.7	150.8	257.8	165.6	226.5	187	111.2	115.5
GI_37543748-S	KIAA1467	KIAA1467 protein (KIAA1467)	XM_350874.1	272	244.9	203.6	175.9	180.6	139	176.2	154.8	148.4	140.3	141.6	112.5	104.2	103.5	112.3	122.2
GI_34147484-S	PACSIN3	protein kinase C and casein kinase substrate in neurons 3 (PACSIN3)	NM_016223.3	163.3	146.6	164.6	137.7	145.5	111	117.4	122.2	118.9	125.6	125.3	110.4	130.7	110.2	89.1	115.5
GI_42658197-S	LOC402454	hypothetical gene supported by AK123535 (LOC402454)	XM_379776.1	331.6	233	230.1	236.9	265.8	215.9	247.4	227	180.5	187.5	212.5	170	167.7	144.7	131	129.7
GI_32483407-A	GABPB2	GA binding protein transcription factor, beta subunit 2, 47kDa (GABPB2), transcript variant gamma-2	NM_016655.2	326	345.1	319.7	244.7	263.1	223.7	275.3	225.5	216	201.4	216.1	168.8	164.7	158.4	143.3	147.2
GI_7705776-S	CGI-63	nuclear receptor binding factor 1 (CGI-63)	NM_016011.1	261.3	204.5	218.4	217.1	228.1	175.6	189.7	195.4	222.4	190.4	204.6	158.2	172	159.2	151.1	158
GI_4507702-S	TSSC1	tumor suppressing subtransferable candidate 1 (TSSC1)	NM_003310.1	466	236.9	278.5	326.4	305.8	245.2	270.8	328.2	306.4	261.8	261.7	210.4	216.8	201.1	138.8	166.3
GI_31083186-A	IL21R	interleukin 21 receptor (IL21R), transcript variant 1	NM_021798.2	459.9	394.9	413.1	351.3	434.3	288.3	328.3	298.3	375.1	326.8	295.1	281.1	270.8	269.3	302	301.6
GI_27754772-I	PCDH1	protocadherin 1 (cadherin-like 1) (PCDH1), transcript variant 2	NM_032420.2	214.3	155.4	171.3	170	134.7	118.2	134.6	121.4	145.7	103.5	136.8	119.7	101	115.2	100.3	125.6
GI_37539462-S	LOC376869	similar to Mothers against decapentaplegic homolog interacting protein (Madh-interacting protein) (Smad anchor for receptor activation) (Receptor activation anchor) (hSARA) (Novel serine protease) (NSP) (LOC376869)	XM_352439.1	163.4	136.1	146.1	130	110.4	109.6	115.6	108.8	122.1	108.6	121.5	97.4	110.2	79.7	84.4	102.1
GI_34147491-S	STX3A	syntaxin 3A (STX3A)	NM_004177.3	708.2	395.5	369.4	370.9	466.3	333.2	378.7	365.7	463.2	404.5	429.1	356.7	324.5	294.2	271.8	281.8
GI_5729819-S	FARS1	phenylalanine-tRNA synthetase 1 (mitochondrial) (FARS1), nuclear gene encoding mitochondrial protein	NM_006567.1	380.8	248.1	275.3	315.5	368.5	249.1	219.5	296.7	316.5	267.7	304.5	215.8	249.4	234	204.9	203
GI_40255004-S	PLXDC2	plexin domain containing 2 (PLXDC2)	NM_032812.7	801	365.4	347.7	347.9	505.7	312	436.3	390.7	301.2	331.1	464.2	410.3	222.3	225.4	290.5	203.9
GI_37059749-S	DKFZP564D172	hypothetical protein DKFZp564D172 (DKFZP564D172)	NM_032042.3	468.8	276.1	302.7	315.1	341.9	218.2	236.7	268.1	285.8	226.2	278.8	216.2	223.1	226.6	183.2	188.7
GI_8923863-S	ECHDC1	enoyl Coenzyme A hydratase domain containing 1 (ECHDC1)	NM_018479.1	456.2	292.4	304.5	319.3	458.2	225.3	275.6	257.3	303.5	257.9	338.9	286.9	227.3	278.5	259.3	257.8
GI_13375631-S	HOXD1	homeo box D1 (HOXD1)	NM_024501.1	154.2	165.4	160.9	121	123.9	107.9	147.2	120	126	111.3	123.3	110.5	86.8	106.7	112.5	103.9
GI_37546249-S	LOC286453	similar to chondroitin beta1,4 N-acetylgalactosaminyltransferase 2 (LOC286453)	XM_210054.2	203.9	194.4	172.1	149.8	146.4	125.8	153.4	120.8	143.3	134.7	147.6	111.9	121	110.1	96.7	116.8
GI_16936529-A	CDK2	cyclin-dependent kinase 2 (CDK2), transcript variant 2	NM_052827.1	454.9	409.5	360.5	315.6	286.3	221.6	311.3	273.8	250	277.9	318.6	157.9	182.8	169.8	109.6	126.7
GI_19718745-A	OSBPL1A	oxysterol binding protein-like 1A (OSBPL1A), transcript variant OSBPL1A	NM_018030.3	313.5	186.3	190.8	205	176.5	153.4	157.4	204.3	264.4	176.1	158	144	163.3	200.6	219.1	171.6
GI_6031195-S	PLAGL2	pleiomorphic adenoma gene-like 2 (PLAGL2)	NM_002657.2	578	621	458	404.9	426.4	315.4	402.1	360.1	395.4	356.2	368.3	299.6	312.7	248.5	178.9	196.2
GI_45356148-S	FBXO23	F-box only protein 23 (FBXO23)	NM_130465.1	597.1	323.4	453.9	433.9	546.7	323.1	356.2	432.8	588.1	489.4	457.8	363.5	367.4	355.6	273.5	307
GI_7657503-S	RBM9	RNA binding motif protein 9 (RBM9)	NM_014309.1	132.2	129.5	124.9	103.5	108.3	98.1	107.4	96.3	123.3	108.9	109.3	87.4	96.4	80.6	89.5	102.9
GI_40255262-S	CGI-109	CGI-109 protein (CGI-109)	NM_181836.3	290.3	249.7	211.9	190.1	256.4	188.3	183.9	188.8	211.6	186.8	199.4	171.6	174.2	196.6	191.9	193.1
GI_42560226-I	RBPSUH	recombining binding protein suppressor of hairless (Drosophila) (RBPSUH), transcript variant 1	NM_005349.2	7902.3	4348.8	5147.4	4533.6	5306.7	3551.9	4404.8	4419.6	5127.4	4610.8	4533.5	5294.6	3691.3	4481.4	6684.1	5084.9
GI_20149650-S	FLJ10233	hypothetical protein FLJ10233 (FLJ10233)	NM_018034.2	500.9	281.7	326.4	356.6	356.1	228.8	260.5	290.5	341.4	305.3	337.4	298.8	283.3	348.1	361.2	305.5
GI_28872801-S	C1QBP	complement component 1, q subcomponent binding protein (C1QBP), nuclear gene encoding mitochondrial protein	NM_001212.3	624.5	384.8	427.5	530.7	526.9	344.4	287.4	388.7	322.7	293.3	395.1	148.3	258	224.9	125.7	139.2
GI_19923620-S	HSD3B7	hydroxy-delta-5-steroid dehydrogenase, 3 beta- and steroid delta-isomerase 7 (HSD3B7)	NM_025193.2	570.5	223.3	221.2	303.1	534.3	360.4	296.8	434.7	368.4	231.5	253.2	203.5	258.6	257.8	196.5	252.1
GI_40254830-S	PRKAA1	protein kinase, AMP-activated, alpha 1 catalytic subunit (PRKAA1)	NM_006251.2	326.2	282.2	260.3	244.4	238.4	211.8	247	220.2	252.4	212.6	242.7	210.2	161	191.4	173.1	167.1
GI_4505812-S	DNCL1	dynein, cytoplasmic, light polypeptide 1 (DNCL1)	NM_003746.1	3237.1	1794.5	1765.9	1951.4	3316.8	1772.8	1887.1	1918.9	2261	1838.7	2525.6	1895	1644.7	2115.4	1630.4	1602.2
GI_17482451-S	LOC125963	similar to seven transmembrane helix receptor (LOC125963)	XM_064884.1	167.5	147.3	144.7	125.8	110.8	117.2	113.9	102.6	127.1	111.5	129.4	113.7	96.2	100.6	106.4	111.8
GI_19923267-S	PRKRIR	protein-kinase, interferon-inducible double stranded RNA dependent inhibitor, repressor of (P58 repressor) (PRKRIR)	NM_004705.2	956.9	609.9	641.8	627.3	844.8	675.6	576.6	657.1	451.6	404.6	401.8	267.1	359.8	318.1	241.2	300.4
GI_7662163-S	KIAA0513	KIAA0513 gene product (KIAA0513)	NM_014732.1	864.2	465.4	450.1	393.2	409.2	298	428.9	506.6	387	351.1	443.5	366.4	313.7	296	285.8	311.9
GI_41281465-S	ZFYVE16	zinc finger, FYVE domain containing 16 (ZFYVE16)	NM_014733.2	235.6	214.2	215.3	166.5	162	147.1	158.1	138	174.1	145.5	179.2	119.1	138.9	158.5	142.1	131.8
GI_18644731-A	CST11	cystatin 11 (CST11), transcript variant 2	NM_080830.2	148.1	172.7	173.3	153.4	109	157.7	131.8	123.6	140.3	119.6	130.6	116.9	113.4	95.2	109.6	95
GI_5902001-S	DUSP14	dual specificity phosphatase 14 (DUSP14)	NM_007026.1	457.5	273.5	315.3	382.7	388.9	242.5	275.9	310.3	302.2	247.1	298.8	230.5	243.9	238.2	186.8	193.6
GI_33667098-I	C21orf69	chromosome 21 open reading frame 69 (C21orf69), transcript variant 1	NM_182900.1	183.8	158.3	160.7	148	138.5	118.1	118.9	130.1	140.6	118.9	137.3	114.6	93.6	106.7	113.9	108
GI_34452685-I	RNF12	ring finger protein 12 (RNF12), transcript variant 2	NM_183353.1	150.9	146	134.2	126.6	115.1	101.8	125.1	101.5	125	107	110.5	99	102.2	88.3	87.3	93
GI_22095362-S	C14orf135	chromosome 14 open reading frame 135 (C14orf135)	NM_022495.2	492.9	423.8	363.7	328.7	331.1	264.8	314.7	276	208.1	222.8	222.3	157.1	169.6	162.4	124.8	131.9
GI_5454143-S	UBD	ubiquitin D (UBD)	NM_006398.1	303.6	177.5	281.1	257.5	147.1	139.4	264.6	198	406.9	149.4	134.8	120.4	134	118.9	127.9	115.5
GI_16306497-A	FBXW1B	F-box and WD-40 domain protein 1B (FBXW1B), transcript variant 1	NM_033645.1	756.5	660	465	418.7	432.6	332.7	402.1	470.6	329.3	289.9	370.1	239.8	229.4	217.3	132	160.2
GI_34147650-S	MKNK1	MAP kinase-interacting serine/threonine kinase 1 (MKNK1)	NM_003684.3	1435.5	478.2	718.6	819.7	1271.5	836.7	567.8	783.7	775	652.3	723.9	636.3	511.1	614.3	714.5	644.4
GI_16905521-I	GOSR2	golgi SNAP receptor complex member 2 (GOSR2), transcript variant A	NM_004287.2	312.2	256.7	226.8	221.7	273	199.3	245.6	238.4	286.1	227.3	234.9	189	174.8	194.3	182	194.5
GI_14161691-S	CAPNS2	calpain small subunit 2 (CAPNS2)	NM_032330.1	173.8	154.3	151.9	135.1	131.1	125	115	134.2	122.1	106.3	124.2	103.5	107.6	95.9	99.7	117.5
GI_30794215-S	TRIM56	tripartite motif-containing 56 (TRIM56)	NM_030961.1	1174.2	775.9	1007.2	941.3	671	531.4	798.4	729.1	590.1	556.2	650.4	273.2	382.1	331.9	183	220.3
GI_32698963-S	LOC284013	secretory protein LOC284013 (LOC284013)	NM_182566.1	1914.6	1269.2	1736.7	1838.3	445.5	377.7	2057.6	2901.1	2281	3062.9	2842.9	2366.6	1270.2	1107.1	628	571.6
GI_6631103-S	EI24	etoposide induced 2.4 (EI24)	NM_004879.2	544.8	363.2	396.5	391.9	339.4	267.2	302.2	308.9	294.1	255.4	323.8	198.6	211.7	217.1	165.7	151.4
GI_4503022-S	CPT2	carnitine palmitoyltransferase II (CPT2), nuclear gene encoding mitochondrial protein	NM_000098.1	616.3	434.9	356.9	371	411.8	339.5	362.4	433.6	335.4	283.8	353.3	261.8	279.2	262.4	221.5	232.6
GI_16357473-S	CDC42BPB	CDC42 binding protein kinase beta (DMPK-like) (CDC42BPB)	NM_006035.2	496.3	300.4	294.6	275.2	294.3	250.4	326.2	306.7	254.3	286.3	339.4	190.1	208.1	168.3	128.6	136.8
GI_29743852-S	PRMT3	protein arginine N-methyltransferase 3(hnRNP methyltransferase S. cerevisiae)-like 3 (PRMT3)	XM_058460.3	402.3	261.7	281.4	296.8	311.6	262.2	236.1	231.6	265.7	231.1	241	203.4	219.7	219.4	231.6	211.3
GI_37550526-S	KIAA1237	KIAA1237 protein (KIAA1237)	XM_087386.5	403	332.3	338	327.2	352.2	214.6	358.2	257.2	376.8	272.6	245.1	245.4	221.2	223.2	243.6	249.8
GI_28872808-S	MATP	membrane associated transporter (MATP)	NM_016180.2	181.4	145.9	155.4	131.6	113.2	121.7	122.6	105.3	134.9	108.4	110.2	101.9	87.3	105.9	101.5	97
GI_45505128-S	TAO1	thousand and one amino acid protein kinase (TAO1)	NM_004783.2	627.4	341	398.4	445.9	389	268	327.5	357.3	299	394.4	387	138.1	239.5	198.3	123.2	118.7
GI_4505836-S	STK16	serine/threonine kinase 16 (STK16)	NM_003691.1	347	290.5	262.3	300.7	304.5	217.3	222.7	241.2	271.3	236.5	264.7	221.7	223.1	203.1	134.4	192.5
GI_16753206-S	UBQLN2	ubiquilin 2 (UBQLN2)	NM_013444.2	1531.4	865.8	985.3	1228.4	1605.1	898.2	847.2	801.8	849.1	633.5	785.7	737.2	617.6	856.8	772.9	655.1
GI_22001414-S	RIS1	Ras-induced senescence 1 (RIS1)	NM_015444.1	714.2	649.1	504.5	368.2	1002.9	457.9	422.1	217.1	321.6	280.8	699.2	691.3	221.9	235.3	291.9	267.2
GI_8923683-S	FLJ20808	hypothetical protein FLJ20808 (FLJ20808)	NM_017960.1	191.6	167.2	177.3	163.1	178.4	133	138.5	150.9	157	139.9	145.7	129.7	122	98.1	115.1	112.6
GI_18860901-S	PTPRK	protein tyrosine phosphatase, receptor type, K (PTPRK)	NM_002844.2	181.1	140.2	164.1	145.5	125.3	112.1	110.6	129.2	143.3	109.6	128.2	111.3	100.8	94.6	95.7	98
GI_40255279-S	LOC116228	hypothetical protein LOC116228 (LOC116228)	NM_198076.2	401.3	284.6	295.5	276.3	321.3	220.7	253.2	223.7	213.7	191.9	220.5	146.1	138.2	149.7	127.8	122.5
GI_7657183-S	ZNF318	zinc finger protein 318 (ZNF318)	NM_014345.1	726.5	628.5	536	492	556.8	449.7	490.4	418.9	308.6	346.1	377.3	244.4	212	218.5	136.5	155.2
GI_21450676-S	C10orf72	chromosome 10 open reading frame 72 (C10orf72)	NM_144984.1	190.1	170.4	165.7	141.7	160.4	130.6	125.7	133.6	144.6	124.8	129.8	114.9	113.7	109.8	106.8	120.8
GI_38570131-S	HRB	HIV-1 Rev binding protein (HRB)	NM_004504.3	808.6	665.2	517	454.4	486.9	429	464.2	429.4	353.3	318.2	371.1	212	232.8	219	156.9	154.4
GI_15451872-S	B3GALT4	UDP-Gal:betaGlcNAc beta 1,3-galactosyltransferase, polypeptide 4 (B3GALT4)	NM_003782.2	701.8	398	443.5	404.8	333.9	288.3	332.3	412	330.3	338.3	378.5	199.7	339.6	295.4	135.4	177.7
GI_14149959-S	DKFZp434I1916	hypothetical protein DKFZp434I1916 (DKFZp434I1916)	NM_032245.1	349.6	427.2	283.1	238	230.3	193.6	231.8	183.5	198.9	188.4	212.3	140.4	140.9	144.1	127.3	127
GI_40255021-S	UBL1	ubiquitin-like 1 (sentrin) (UBL1)	NM_003352.3	234	195.1	207.7	182.4	170.4	151	143.9	135.5	170.2	148.2	163.6	146.5	127.7	159.4	136.6	136.3
GI_31077201-S	SOX18	SRY (sex determining region Y)-box 18 (SOX18)	NM_018419.2	196.4	180.1	163.5	141.6	150.1	125.6	144.8	114.7	161.1	137.9	137	128.5	109.4	108.6	117.6	123.4
GI_42544225-S	VPS18	vacuolar protein sorting protein 18 (VPS18)	NM_020857.2	1074	423.9	531.1	621.4	804.3	517.2	580.2	718.5	623.9	522.5	573.1	372.3	470.5	447.7	237.9	319.1
GI_24497622-S	TRIM38	tripartite motif-containing 38 (TRIM38)	NM_006355.2	1113.7	698.4	893.8	1006.5	1235.8	612.7	742.7	637.6	805	666.3	689.2	717	473.3	658.7	605.2	560.3
GI_27734978-S	FLJ40722	hypothetical protein FLJ40722 (FLJ40722)	NM_173678.1	305.6	231.5	212.9	185.2	140.3	129.1	182.3	151.6	181.3	178.5	163.2	133.6	126.3	115.3	107.9	133.1
GI_23238209-A	ARPC2	actin related protein 2/3 complex, subunit 2, 34kDa (ARPC2), transcript variant 2	NM_005731.2	14641.7	9203.2	8958.1	10264.1	13091.3	7902.3	8870.6	9904.1	11901.5	10371	11207.5	10067.4	9012.1	10609.3	11143.9	9847
GI_14591903-I	RECQL	RecQ protein-like (DNA helicase Q1-like) (RECQL), transcript variant 1	NM_002907.2	364.9	255.6	270.9	312.3	267	207.3	207.1	220.6	285.1	226.2	237.2	224.9	203.5	265.6	229.6	192.9
GI_19913423-S	ATP6V1A	ATPase, H+ transporting, lysosomal 70kDa, V1 subunit A (ATP6V1A)	NM_001690.2	2317.1	1122.5	1040.8	1115.7	1721.1	1203.2	1031.7	1392.4	1109.2	797.1	889.2	749	928.5	988.3	976.3	923
GI_42656673-S	KIAA0218	KIAA0218 gene product (KIAA0218)	XM_376203.1	1071.8	586	726.7	857	712	451.1	580.7	586	687.2	605.4	632.1	493.5	491.3	442.7	336	396.6
GI_32401446-S	LOC283537	hypothetical protein LOC283537 (LOC283537)	NM_181785.1	291.6	220	232	246.6	245.3	197.3	165.4	209.9	221	172.1	193.9	170.2	168.6	152.5	144.9	161.2
GI_14149676-S	LPHN3	latrophilin 3 (LPHN3)	NM_015236.1	170.1	190.7	186.9	150.5	152.4	136.3	153	135.8	163.1	124.7	144.9	119.5	116.9	129.6	115.8	122
GI_26665889-I	AK2	adenylate kinase 2 (AK2), transcript variant AK2A	NM_001625.2	1001.9	851.3	513	480.4	667.3	390.4	567.1	533	697.5	501.9	710.9	546.8	452	475.9	559.4	540.2
GI_42794768-S	PAK1	p21/Cdc42/Rac1-activated kinase 1 (STE20 homolog, yeast) (PAK1)	NM_002576.3	789.7	376.7	411.7	370.5	502.4	354.5	428	449.6	432.7	282.2	282.5	257.8	257.5	263.5	320	282.3
GI_8051622-I	OAS1	2',5'-oligoadenylate synthetase 1, 40/46kDa (OAS1), transcript variant E16	NM_002534.1	281.7	253.9	327.4	288.4	193.3	181.4	252.1	377.5	369.5	211.5	209.8	176.6	238.8	239.2	242	196.8
GI_38570082-A	CUGBP1	CUG triplet repeat, RNA binding protein 1 (CUGBP1), transcript variant 1	NM_006560.2	224.4	190	181.9	144.6	180.8	150.8	128.8	139.5	155.7	148	141.5	128.9	131.9	115	124.3	133.2
GI_34147555-S	MADH4	MAD, mothers against decapentaplegic homolog 4 (Drosophila) (MADH4)	NM_005359.3	757.1	527.2	538.3	565.1	655.3	462.8	469.3	502.2	410.5	338.1	407	294.8	284.3	304.2	215.8	209.4
GI_29732565-S	CDGAP	KIAA1204 protein (CDGAP)	XM_291085.1	344.2	296.2	304.2	204.9	196.7	197.6	315	232.2	184.9	183.9	185.9	112.9	128.5	118.7	105.2	108.8
GI_5729857-S	NCOA2	nuclear receptor coactivator 2 (NCOA2)	NM_006540.1	162.9	165.1	167.1	143.7	151.4	133.6	145.1	127.7	126.8	114.1	116.4	99.3	90.4	97.5	109.7	107.6
GI_39930390-S	KIAA1463	KIAA1463 protein (KIAA1463)	NM_020849.1	328.2	240.4	233	207	135.4	130.2	137.2	146.5	247.6	186.8	219.5	175.1	156.2	139.6	130.6	130.6
GI_34222379-S	MGC29814	hypothetical protein MGC29814 (MGC29814)	NM_182565.2	1746.9	1504.2	1449.3	1031.8	815.1	810.1	1082.8	999.7	322.6	636.8	597.4	143.3	270.8	200.7	130.9	135.4
GI_31377763-S	ZDHHC2	zinc finger, DHHC domain containing 2 (ZDHHC2)	NM_016353.2	412.9	282.3	313.8	338.2	322.5	210.2	177.6	190.9	246.2	221.3	255.8	220.3	209.8	308.6	229.1	202.4
GI_45439364-S	FLJ22529	hypothetical protein FLJ22529 (FLJ22529)	NM_024789.2	478.7	270	305.2	341.8	294.7	210.8	280	244.2	296.7	292.3	310.7	228.7	213.3	194.3	156.3	148.9
GI_33149307-S	UBE2D1	ubiquitin-conjugating enzyme E2D 1 (UBC4/5 homolog, yeast) (UBE2D1)	NM_003338.3	156.2	167.9	139.3	124	139	124	120.4	105	138.6	121.2	118.1	100.3	103.8	111.9	99	110.4
GI_34222113-S	KIAA1434	hypothetical protein KIAA1434 (KIAA1434)	NM_019593.2	590.3	580.3	461.1	404.4	366.3	237	433.1	300.3	331.1	299.9	352.8	268.6	223.4	272.9	223.6	203.6
GI_24416001-S	RBAF600	retinoblastoma-associated factor 600 (RBAF600)	NM_020765.1	2225.2	2462.9	2190.8	1522.9	1011.4	1072.8	1986.5	1457.3	526.9	892.7	991.4	208.6	398.9	309.6	162	169.5
GI_10800413-S	SC5DL	sterol-C5-desaturase (ERG3 delta-5-desaturase homolog, fungal)-like (SC5DL)	NM_006918.2	480.6	353.4	330.8	330.4	374.5	269.3	308.2	274.9	291.4	272	287.3	203.1	237.3	211.3	165.7	159.9
GI_42661075-S	LOC388325	similar to DTFT5783 (LOC388325)	XM_371007.2	209.3	172	182.4	163.9	162.9	144	176.4	184.7	220.9	141.2	154.4	139.3	143.9	146.5	164.2	142.3
GI_13375959-S	FLJ23049	hypothetical protein FLJ23049 (FLJ23049)	NM_024687.1	157.4	156.2	168.6	156.4	125.7	107.8	126.2	107.8	104.9	118.6	118.5	87.8	109.8	90.1	105.9	116.9
GI_40806212-S	VAPB	VAMP (vesicle-associated membrane protein)-associated protein B and C (VAPB)	NM_004738.3	665.3	450.2	429.7	455.9	410.7	324	420.1	385.2	403.4	387.2	455.8	309.5	298.5	258.8	179.6	215.3
GI_17975596-S	SELM	selenoprotein SelM (SELM)	NM_080430.1	382.2	335.8	254.3	273.9	496.5	276.8	254.1	229.8	225.1	192.9	284.3	233.3	221.2	230.4	250.9	271.5
GI_4557572-S	EXT2	exostoses (multiple) 2 (EXT2)	NM_000401.1	321.3	226.1	220.7	224.7	243.4	178.7	201.8	192.7	238.6	210	244.9	221.1	172.9	169.3	183	160.7
GI_15718681-S	LAG3	lymphocyte-activation gene 3 (LAG3)	NM_002286.4	462.2	354.4	457.9	343.9	187.4	157.9	326.4	308.8	279	318.5	196.2	145.3	173.8	182.8	128.4	128.5
GI_4757845-S	BCL9	B-cell CLL/lymphoma 9 (BCL9)	NM_004326.1	219.5	181.3	207.5	189	154.4	125.8	132.8	143	123.8	129.6	147.4	127	107.6	93.9	98.5	99.7
GI_37675386-A	CLECSF12	C-type (calcium dependent, carbohydrate-recognition domain) lectin, superfamily member 12 (CLECSF12), transcript variant 9	NM_197954.1	294.4	190.8	182.2	161.5	159.9	133.7	123.6	152.8	163.2	146.3	165	126.2	120.6	129.9	123.9	131
GI_40548400-S	DELGEF	deafness locus associated putative guanine nucleotide exchange factor (DELGEF)	NM_012139.2	664.1	382.5	522.4	524.3	348.4	281.1	339.8	416.3	382	367.1	435.3	231.2	299.2	248.7	172.9	190.9
GI_42660369-S	LOC400258	similar to RIKEN cDNA A530016L24 gene (LOC400258)	XM_375108.1	173.8	153.6	149.8	134.7	132.5	131.6	118	143.5	139.5	118	133.9	117	111.9	90	124.1	126.1
GI_17738314-S	CCNI	cyclin I (CCNI)	NM_006835.2	7712.5	5012.3	4666.3	5397.8	5564.8	3237.5	3885.6	4049.9	4157.5	4052.1	5052.3	3551.6	3329	2734.4	1577	2176.2
GI_42659661-S	MPEG1	macrophage expressed gene 1 (MPEG1)	XM_166227.4	3837.7	1037.9	1449.9	1385.7	1050.4	877.5	1554.9	2289.5	2775	1628.2	1730.1	1730.3	1495.5	1522.2	1446.5	1126.6
GI_21918830-S	NFE2L3	nuclear factor (erythroid-derived 2)-like 3 (NFE2L3)	NM_004289.4	311.5	254.4	257.6	226.3	213.6	193.3	222	204.9	231	156.7	168.8	146.3	156.2	166.1	158.3	148.8
GI_34335271-S	PROCR	protein C receptor, endothelial (EPCR) (PROCR)	NM_006404.3	313	286.5	230.9	211	337.3	214	227.7	199.2	332.3	271.7	274.8	196	204.3	185.7	141	133.3
GI_40254954-S	FLJ23360	hypothetical protein FLJ23360 (FLJ23360)	NM_023076.2	307.6	261.3	252.3	217.8	202.9	187.1	220.3	188.7	179.2	207.8	215.7	132.1	134.3	123.8	117.1	115.7
GI_45439358-S	TRIO	triple functional domain (PTPRF interacting) (TRIO)	NM_007118.2	256.6	226.8	179.9	164.7	158.1	142.2	183.8	158.2	164.8	173.8	179.1	108	124.8	108	94.4	102.9
GI_32189367-S	IGJ	immunoglobulin J polypeptide, linker protein for immunoglobulin alpha and mu polypeptides (IGJ)	NM_144646.2	349	386.5	351.7	216	305.2	243.4	248.8	322.4	205.1	166.6	205.2	184.3	301.1	338.8	224.6	198.8
GI_22748772-S	ZNF440	zinc finger protein 440 (ZNF440)	NM_152357.1	390.8	316.5	321.2	322.6	288.5	210.7	222.6	196.6	225.9	222.5	258.2	182.2	169.5	211.7	166.4	149.8
GI_45007036-S	WASF2	WAS protein family, member 2 (WASF2)	NM_006990.2	178.3	158	154.9	134.3	144.2	120.8	127.4	119.5	142.1	127.5	128.7	106	101.3	100.3	109.2	126
GI_42476165-S	PYGL	phosphorylase, glycogen; liver (Hers disease, glycogen storage disease type VI) (PYGL)	NM_002863.2	1118.2	628.3	442.6	385.1	490.7	432.3	473.8	427.7	391.4	413.3	552.4	373	308.5	332.9	270.9	279.6
GI_22538474-S	UBB	ubiquitin B (UBB)	NM_018955.2	18315.3	14946.2	12582.7	10989.2	15389.9	12224.3	11784.2	11103.2	11916.3	10854.3	13347.3	7342.5	10049.6	9602.1	5384.8	6862.3
GI_37546018-S	KIAA0284	KIAA0284 protein (KIAA0284)	XM_208766.2	442.8	330.8	271.2	241.6	314.5	226.9	276.7	247	201.5	207.2	190	175.5	172.1	152	176.5	193.7
GI_8923426-S	OCIA	ovarian carcinoma immunoreactive antigen (OCIA)	NM_017830.1	419.2	298.5	282.8	311.4	334.3	262.8	272.1	229.5	249.6	254.7	290.3	243.1	217.6	243.3	229.5	217.1
GI_4504896-S	KPNA2	karyopherin alpha 2 (RAG cohort 1, importin alpha 1) (KPNA2)	NM_002266.1	562.2	484	416.2	317.7	422.5	406	347.8	498.7	234.9	207.5	275.3	147.4	153.8	170.2	153.6	138.3
GI_40254890-S	FLJ20674	hypothetical protein FLJ20674 (FLJ20674)	NM_019086.2	165.9	143.3	124.8	115	111.5	110.7	106.2	92.8	112.7	98	102.1	90.8	95.6	85.5	88	90.3
GI_27502389-S	IL18	interleukin 18 (interferon-gamma-inducing factor) (IL18)	NM_001562.2	2122.5	1634.7	2160	2071.7	1653	871.5	982.6	892.7	1252.3	1336.2	1716.9	1503.6	965.7	1859.2	1289.4	1010.9
GI_10947051-I	ANK2	ankyrin 2, neuronal (ANK2), transcript variant 1	NM_001148.2	177.6	160.1	154	135.9	138.7	125.3	136.1	119.8	142.2	129.4	127	98	122.1	97.2	108.9	116.2
GI_34147486-A	C21orf80	chromosome 21 open reading frame 80 (C21orf80)	NM_133635.2	1183.5	768.3	696.1	731.6	742.1	372.8	711.6	617.6	718.6	659.1	836	724	432.9	533.2	509.4	519.9
GI_13259500-A	ARID4A	AT rich interactive domain 4A (RBP1-like) (ARID4A), transcript variant 3	NM_023001.1	457.5	351	327.3	325.6	326.5	257.1	281.2	239.2	258.4	254.3	275.4	218.2	189.4	214.3	169.1	158.5
GI_20070149-S	SPR	sepiapterin reductase (7,8-dihydrobiopterin:NADP+ oxidoreductase) (SPR)	NM_003124.2	216	169.6	177.6	170.2	178.8	150.9	155.4	148.1	169.8	135.5	191.6	165	115.6	145.8	137.1	126.8
GI_22547200-S	ZIC4	Zic family member 4 (ZIC4)	NM_032153.2	173.6	186.2	156.9	160.5	147.7	124.8	150.6	132.4	153	134	143	106.4	116.9	105.8	105.6	123.7
GI_42658952-S	LOC286177	hypothetical protein LOC286177 (LOC286177)	XM_379582.1	375	319.2	379.8	335.6	285.5	187.1	196.3	172.8	267.6	271.6	299.4	284.9	207.6	374.6	277.1	249.5
GI_4557434-S	CD68	CD68 antigen (CD68)	NM_001251.1	707	354.2	200	230.5	404	180.4	227.5	262.5	217.8	184.5	268	230.5	265.5	296.6	244.3	226.3
GI_33695103-S	GPR65	G protein-coupled receptor 65 (GPR65)	NM_003608.2	786.3	529.4	555.7	518.6	395.1	335.5	458.2	448.6	408.8	349.2	396.8	334.4	279.2	285	180.8	227.6
GI_40807453-S	ZNF133	zinc finger protein 133 (clone pHZ-13) (ZNF133)	NM_003434.3	364.3	275.1	254.1	350.6	291.6	172.4	263	226.5	299.8	277.4	257.6	305.9	223.9	261.4	268.4	220.5
GI_33859846-S	COX7A3	cytochrome c oxidase subunit VIIa polypeptide 3 (liver) (COX7A3)	NM_183003.1	245.2	219.6	195.5	220.2	226.1	162.5	147.2	169.1	207.8	158.9	195	173.3	140.9	208.9	169	142.3
GI_37620170-S	AKNA	AT-hook transcription factor AKNA (AKNA)	NM_030767.2	3215.5	2154.4	2278.3	2078.5	1064.1	994.2	1769.4	1544.5	1051.2	1339.6	1836.8	608.5	793.7	650.4	230.3	311.2
GI_4503136-S	CTRL	chymotrypsin-like (CTRL)	NM_001907.1	278.2	202.1	206.1	218.7	206.1	144.3	199.1	181.3	210.3	182.1	196	171.4	140.7	149.4	135.7	142.6
GI_8923223-I	LRRFIP2	leucine rich repeat (in FLII) interacting protein 2 (LRRFIP2)	NM_017724.1	415.2	449.8	332.1	265.2	255.4	227.8	378.5	279.9	209.4	195.2	217.7	137.6	134.6	137.9	125.5	112
GI_38201709-I	DDX17	DEAD (Asp-Glu-Ala-Asp) box polypeptide 17 (DDX17), transcript variant 1	NM_006386.3	303.2	237.1	259.9	219.1	210.5	204	161.7	149.6	164.5	176.5	161	127.1	143.8	123.9	122.3	120.8
GI_4506418-S	RARA	retinoic acid receptor, alpha (RARA)	NM_000964.1	1455.7	1032.4	775.5	764.1	1318.9	737	984.9	732.6	370.6	515.6	488.3	398.1	379.4	381.5	292.3	303.8
GI_10947058-S	ADCY3	adenylate cyclase 3 (ADCY3)	NM_004036.2	731.4	592.5	447.5	388.9	657.2	427.5	461.3	422.9	619.8	516.9	517.4	561.9	372.7	513.2	450.3	476.5
GI_19705425-S	MANBAL	mannosidase, beta A, lysosomal-like (MANBAL)	NM_022077.2	1152.2	770.9	720.2	675.1	987.2	518.5	713.3	608.2	850.4	795.9	880.1	674.9	634.8	674	411.8	464.5
GI_23111060-S	SFRS11	splicing factor, arginine/serine-rich 11 (SFRS11)	NM_004768.2	3723.4	1883.8	2479.5	2677.6	2616.8	1419.5	1568.1	1362.7	2662.7	2259.7	2499.4	2291.9	1481.3	1896.9	1500.8	1407.5
GI_24475843-S	SLC2A14	solute carrier family 2 (facilitated glucose transporter), member 14 (SLC2A14)	NM_153449.2	182.8	522.7	235.8	145	123.7	116.6	180	134.2	155	135.7	116.8	95.6	101.1	92	103.3	127.2
GI_27597093-S	SNF1LK	SNF1-like kinase (SNF1LK)	NM_173354.1	317.2	376.6	306.1	271	177.9	159.1	256.7	209.4	211.5	194.8	292.9	153	139	123.8	101.6	119.9
GI_30152745-S	LOC202051	hypothetical protein LOC202051 (LOC202051)	XM_114430.5	212	192	210.6	171.1	163.8	144.1	137.3	143.4	161.6	153.3	164.2	122.2	135.1	117.5	119.1	142.6
GI_34485728-S	OSBP	oxysterol binding protein (OSBP)	NM_002556.2	1010	623.1	779.6	849.5	904.5	576.7	558.3	512.4	681.9	578.2	630.3	547.5	494.9	557.1	392.4	481.2
GI_41281511-S	PJA2	praja 2, RING-H2 motif containing (PJA2)	NM_014819.2	2795.6	2083.8	1881.9	2205.4	2908.5	1786.3	1871.5	1683.8	1456.1	1155.3	1270.6	1205.9	996.7	1343.3	1444.3	1278.9
GI_21362049-S	MGC12981	hypothetical protein MGC12981 (MGC12981)	NM_032357.2	660.8	434.2	425	460.4	392	313.9	356.9	426.7	365.1	330.1	409.1	232.7	250.1	220.4	176.8	179.7
GI_4502374-S	BCAT2	branched chain aminotransferase 2, mitochondrial (BCAT2)	NM_001190.1	403.6	290.6	328.2	314.7	271.8	226.9	269.8	298	221	257.4	300.3	141.2	199.7	163	117.6	143.8
GI_32454740-S	SERPINH1	serine (or cysteine) proteinase inhibitor, clade H (heat shock protein 47), member 1, (collagen binding protein 1) (SERPINH1)	NM_001235.2	399.8	288.8	262	253.7	214.6	170.3	231.5	257.2	240.5	215.3	262.9	165.6	186.2	165.7	133.6	138.3
GI_37540871-S	KIAA0295	KIAA0295 protein (KIAA0295)	XM_042833.8	422.3	296.9	287.9	266.1	265.7	197	259.1	246.4	246.3	199.7	235	202.8	154.9	163.5	131.2	164.5
GI_4826681-S	CTNS	cystinosis, nephropathic (CTNS)	NM_004937.1	618.7	343.5	361.4	357.3	431.2	310.7	319.8	400.5	353.9	298.2	359.7	317.3	349.6	338.2	334	301.7
GI_21536425-A	WDR5	WD repeat domain 5 (WDR5), transcript variant 2	NM_052821.2	317.2	246.6	234	224.7	259.1	209.3	204.7	238	233.7	197.9	208	164.5	163.1	167.8	149	140.6
GI_14141158-A	HNRPH3	heterogeneous nuclear ribonucleoprotein H3 (2H9) (HNRPH3), transcript variant 2H9A	NM_021644.2	831.8	508.2	620.5	658.9	837.6	520.3	501.1	430.5	464	406.4	465.7	423.8	382.6	492.7	367.2	341.9
GI_20553753-S	KIAA1971	similar to junction-mediating and regulatory protein p300 JMY (KIAA1971)	XM_058720.5	831.8	599.7	613.4	592.4	582.4	341.3	459.4	413.1	353	312.8	363	295.4	309.7	342.1	270.6	294.2
GI_40254839-S	SFRS5	splicing factor, arginine/serine-rich 5 (SFRS5)	NM_006925.2	5927.1	3943.6	4933.6	4373	4369.4	3226.4	3815.1	3405.8	3772.3	3909.6	4016.7	3585.2	2542.6	2911.6	2830.6	2809.1
GI_31563385-A	SULT2B1	sulfotransferase family, cytosolic, 2B, member 1 (SULT2B1), transcript variant 2	NM_177973.1	207	168.4	171.6	154.9	139.9	123.3	143.8	125.1	141.2	156.5	128.9	113.8	103.9	113.3	119.5	119.3
GI_40254922-S	LIN7C	lin-7 homolog C (C. elegans) (LIN7C)	NM_018362.2	243.9	211.5	183.2	189.9	202.5	177.9	158.3	155.6	175	146.8	151.1	137.1	126.3	136.9	145.3	121.1
GI_8923395-S	C14orf94	chromosome 14 open reading frame 94 (C14orf94)	NM_017815.1	1004.4	546.5	617.7	624.9	843.4	565.8	617.9	716.5	608.7	540.5	764.3	595.3	521.2	467.8	560.1	563.7
GI_37574716-S	TRAPPC5	trafficking protein particle complex 5 (TRAPPC5)	XM_058961.4	2199.8	1358	1096.8	1102.6	1292.6	933.7	1019.1	1188	915	1257.2	1294.2	418.1	888.6	713.4	260	329.5
GI_31543636-S	SLC35A5	solute carrier family 35, member A5 (SLC35A5)	NM_017945.2	1336.3	659	738.2	858.7	1133.3	791.7	803.3	867.7	797.7	539.4	622	530.4	499.2	519	582.8	545.9
GI_17986259-A	MYL6	myosin, light polypeptide 6, alkali, smooth muscle and non-muscle (MYL6), transcript variant 2	NM_079423.1	10965.1	6278.5	6266.3	7284.2	8485.7	5634.9	5560.4	7166.5	8572.9	7088.8	8704.5	4697.8	6813	6608.6	3238.2	3825.4
GI_42660627-S	LOC400307	LOC400307 (LOC400307)	XM_378494.1	150.4	169.3	158.1	122.5	134.1	116.5	114.4	128.5	131.1	136.9	121.4	105.9	119.4	98.2	120	109.7
GI_11863160-A	TIA1	TIA1 cytotoxic granule-associated RNA binding protein (TIA1), transcript variant 1	NM_022037.1	692.3	531.3	614.1	545.8	531.7	412.1	489.4	421.8	408.7	406.1	368.2	330.2	243.6	313	318.2	301.8
GI_31543210-S	MRCL3	myosin regulatory light chain MRCL3 (MRCL3)	NM_006471.2	10301.4	7131.9	7710.5	8681.3	10913.8	5693.2	5872.4	7171.4	7717.2	5870.2	6601.4	6201.6	5801.8	7228.2	6764.1	5753.2
GI_4758895-S	PEX14	peroxisomal biogenesis factor 14 (PEX14)	NM_004565.1	324.2	258.8	268	239.7	224.5	194.6	235.3	209.7	153.1	152.5	165.1	125.9	109.7	105	104.8	116
GI_30425383-S	C20orf78	chromosome 20 open reading frame 78 (C20orf78)	NM_178462.1	177.9	170	172.7	153.1	139.9	123.1	127.3	132.4	148.8	133.8	142.7	118.5	108.3	114.7	119.7	104.7
GI_40254950-S	TRAPPC1	trafficking protein particle complex 1 (TRAPPC1)	NM_021210.2	510.9	594.3	445.6	356.6	352	302.1	475.2	343.9	163.5	160.7	170.4	135.5	132	122.8	149.5	140.4
GI_7657325-S	MEA	male-enhanced antigen (MEA)	NM_014623.1	535.5	395.9	353.8	428.8	345.1	276.9	321.3	344.4	320.5	311.5	389.2	245.7	271.3	224	190.4	229.8
GI_8923058-S	MBTD1	mbt domain containing 1 (MBTD1)	NM_017643.1	227.3	201.1	215.4	194.1	186	146.9	163.1	139.9	196.3	161.3	156	140.9	126	161	130.3	126.4
GI_40548424-I	ALLC	allantoicase (ALLC), transcript variant 2	NM_199232.1	212.7	166.9	162.7	147	154.1	142.3	131.5	155.3	157.9	132.7	159.6	116.8	122.1	121.4	127.6	112.6
GI_10835048-S	ARHA	ras homolog gene family, member A (ARHA)	NM_001664.1	4549.2	3142.2	2662.6	2636.4	3101.2	2385	2512.8	3010.6	1992.2	1746.2	2247.1	1324	1614.3	1468.7	908.5	1041.3
GI_32967290-A	UBE2C	ubiquitin-conjugating enzyme E2C (UBE2C), transcript variant 6	NM_181803.1	185	166	186.5	165.7	154.7	135.2	158.8	140.6	145.4	125.9	122	129	118.6	122.4	114.6	108.7
GI_26665876-S	APBB1IP	amyloid beta (A4) precursor protein-binding, family B, member 1 interacting protein (APBB1IP)	NM_019043.2	2416.8	868	1260.8	1685	1070.3	788.7	965.9	1251.2	1179.1	1006.2	1308.1	997.5	823.2	770.7	473.1	669.1
GI_17939343-S	TTYH2	tweety homolog 2 (Drosophila) (TTYH2)	NM_032646.4	259.7	264.8	222.9	177.3	170.9	139.6	204.4	171	156.4	149.4	147.1	123.3	133.2	131	118.1	126.2
GI_12232412-S	ZC3HDC1	zinc finger CCCH type domain containing 1 (ZC3HDC1)	NM_022750.1	974.1	722.6	1136.9	899.4	568.5	532.1	869	993.9	410.1	387.7	411.1	165.4	345.9	295.3	140.5	157.2
GI_38157975-I	UBE2L3	ubiquitin-conjugating enzyme E2L 3 (UBE2L3), transcript variant 2	NM_198157.1	217.6	202.2	181.7	153.4	163.6	153.8	158.9	130.5	157.2	135.1	163.3	132.9	104.3	114.4	124.3	148.6
GI_34147548-S	LOC116238	hypothetical protein BC014072 (LOC116238)	NM_138463.2	169.7	148.7	148.2	145.8	151.9	125.3	110.5	115.5	149.9	124.8	125	113.8	114	97.7	102.9	112.2
GI_39725654-S	AKT1S1	AKT1 substrate 1 (proline-rich) (AKT1S1)	NM_032375.2	369.5	282.7	374.2	281	273.7	247.2	352.8	260.6	262.7	234.3	223.9	202	213.8	223.9	279.6	250
GI_7705629-S	MRPS18C	mitochondrial ribosomal protein S18C (MRPS18C), nuclear gene encoding mitochondrial protein	NM_016067.1	1209.3	602.1	697.3	817.4	1256.9	650.9	644.3	845.8	916.1	707.5	919.5	696.3	684.8	800	651.8	690
GI_33438589-S	DMRTC1	DMRT-like family C1 (DMRTC1)	NM_033053.1	203.1	172.8	165.8	165.4	154.2	135.5	137	129.3	143.9	129.2	138.7	114.8	115.8	106.5	115.6	102.7
GI_42660987-S	LOC401842	similar to Ig H-chain V-region (DP-40) (LOC401842)	XM_377424.1	164.9	149.4	147.3	131.6	127.2	112.4	122.4	118.5	130.6	116.6	119.3	103.5	104.2	99.2	104	91.2
GI_4506924-S	SH3BGRL	SH3 domain binding glutamic acid-rich protein like (SH3BGRL)	NM_003022.1	832	619.9	532	455.4	473.6	398.3	371.4	392.8	311.6	310.5	417.5	197.7	292.2	272.8	155.8	176.9
GI_42662629-S	LOC389873	similar to Selenide,water dikinase 1 (Selenophosphate synthetase 1) (Selenium donor protein 1) (LOC389873)	XM_372233.2	187.5	159.4	146.8	138.1	134.1	110.6	111.7	111.3	133.4	104.7	128.5	104.6	97.3	110.3	99.1	109.2
GI_44771157-S	IFI27	interferon, alpha-inducible protein 27 (IFI27), transcript variant a	NM_005532.2	165.6	162.9	232.4	163.1	158.5	121.6	169.6	189.2	166.9	115.4	120.3	103.6	135.7	128.9	128.6	119.3
GI_20127456-S	GYG	glycogenin (GYG)	NM_004130.2	1490.5	752.9	721.7	780.4	1217.4	715.7	926.3	1138.5	861.6	700.6	693.4	488.6	660.3	654.2	367.3	415.5
GI_34147559-S	DDOST	dolichyl-diphosphooligosaccharide-protein glycosyltransferase (DDOST)	NM_005216.3	3448.7	2422.9	2134.4	2296.7	2736.4	1703.5	1646.3	2063.2	2136.2	1774.1	2419.2	1746.1	1846.7	1879.4	1788.8	1728.5
GI_29745308-S	USP35	ubiquitin specific protease 35 (USP35)	XM_290527.1	316	324	257.1	223.7	249.7	180.8	193	161	184.7	169.5	209.7	159	120	141	142.4	143.9
GI_42655592-S	IKBKE	inhibitor of kappa light polypeptide gene enhancer in B-cells, kinase epsilon (IKBKE)	XM_375834.1	584.3	328.4	499.4	576.3	510.8	329.4	377.4	483.9	429.6	338.7	411.5	279.7	300.3	309.4	211.2	269.1
GI_42415526-S	MAFA	v-maf musculoaponeurotic fibrosarcoma oncogene homolog A (avian) (MAFA)	NM_201589.1	190.1	162.1	165.5	139.1	125.1	126.6	111.6	127.1	129.1	145.7	137.4	115.9	116.5	94.8	114.3	107.2
GI_34850063-S	NDUFC1	NADH dehydrogenase (ubiquinone) 1, subcomplex unknown, 1, 6kDa (NDUFC1)	NM_002494.2	719	416.4	392	488.2	692.3	354.3	369.4	413.5	403.9	333.6	420.6	268.9	317.5	308.8	229.5	267.6
GI_34485729-S	PRKY	protein kinase, Y-linked (PRKY)	NM_002760.2	1087	769.8	807.8	835	685.5	409.2	620.5	513.5	595.1	577.5	570.7	357.2	400.9	419.1	221	229.8
GI_20127606-S	C14orf133	chromosome 14 open reading frame 133 (C14orf133)	NM_022067.2	488.7	361.7	307.2	272.6	292.5	254.1	283.5	318.9	222	222.3	279.4	191.2	185.8	167.1	150.1	147.3
GI_29747360-S	LOC342405	similar to peptidylprolyl isomerase A (cyclophilin A) (LOC342405)	XM_292526.1	701.7	516.2	452.3	532.4	422.9	323.7	291	378	381.8	278.3	430.7	256.5	252.7	290.2	188.8	202.5
GI_34740328-S	hnRNPA3	heterogeneous nuclear ribonucleoprotein A3 (hnRNPA3)	NM_194247.1	1296.5	1282.7	796	623.3	678.5	586.7	865	832.1	444.9	404.7	525.4	275	291	255.4	179.6	215
GI_42734437-S	BM-009	hypothetical protein BM-009 (BM-009)	NM_016623.3	1222.8	966.4	832.2	790.1	540.6	461.4	634.7	594.9	475.3	453.5	602.5	277.9	417.7	352.1	203.8	225.8
GI_24475725-S	C7orf35	chromosome 7 open reading frame 35 (C7orf35)	NM_032936.2	927.3	558.1	573.8	617.3	843.2	607.7	552.1	665.4	529.6	441.5	565.1	372.7	377	362.9	299	327.3
GI_13929469-S	B4GALT4	UDP-Gal:betaGlcNAc beta 1,4- galactosyltransferase, polypeptide 4 (B4GALT4)	NM_003778.2	548.8	384.2	393.5	384.2	462.5	339.5	338.7	322.7	347.6	292.4	334.9	255.3	271.6	290.8	222	232.7
GI_8922580-S	FLJ10665	hypothetical protein FLJ10665 (FLJ10665)	NM_018173.1	159.2	159	149.9	130.7	138.2	114.5	121.1	111.5	145.9	128.9	135.1	122.1	120.5	103	114.5	108.9
GI_34147551-S	EIF5A	eukaryotic translation initiation factor 5A (EIF5A)	NM_001970.3	192.7	191.7	180.5	132.1	144.8	137.3	146.2	125.1	139.9	127.2	150.3	118.8	101.9	104.1	122.5	107.6
GI_42656066-S	LOC388597	LOC388597 (LOC388597)	XM_373827.2	291.1	238.1	238.2	229.9	236.9	180.9	191.5	159.3	191.5	193.8	174.3	128.6	133.1	146.9	101.2	119.2
GI_8923041-S	C6orf37	chromosome 6 open reading frame 37 (C6orf37)	NM_017633.1	1408.5	833.7	944.9	905.5	767.8	496.3	790	860.8	1002.9	618	779.3	870.8	657.2	680.9	993.1	831.3
GI_42662435-S	MGC1842	hypothetical protein MGC1842 (MGC1842)	XM_371459.2	2646.5	1332.2	1430.2	1625.5	1954.5	1197.3	1463.9	1567.6	1877.2	1441.3	1700.6	1452.9	1274.1	1193.4	1094.2	1235.8
GI_45593129-S	NS	nucleostemin (NS), transcript variant 1	NM_014366.4	1106.5	613.8	734.3	788.5	956.4	642.3	687.7	725	666.1	559.3	625.9	472.4	458.3	493.8	365.6	349.2
GI_17999533-S	PRPF18	PRP18 pre- processing factor 18 homolog (yeast) (PRPF18)	NM_003675.2	349.7	280.7	235.8	254.4	260.7	227.6	217.7	219.4	210.9	184.9	196.5	123.5	169.2	154.2	136.4	157
GI_37546396-S	LOC139425	similar to homologous to mouse gene PC326:GenBank Accession Number M95564 (LOC139425)	XM_066690.3	134.5	145.4	134.4	121.5	104.2	96.2	106.6	93.3	111.1	96.5	111	89.4	101.4	89.6	69.2	94.3
GI_14577916-S	EBI3	Epstein-Barr virus induced gene 3 (EBI3)	NM_005755.2	250.8	326.5	314.1	222.2	168.4	153.2	303.9	241.2	164.1	149.8	156.9	121.1	132.3	116.2	108.1	102.6
GI_4502056-S	ALOX5	arachidonate 5-lipoxygenase (ALOX5)	NM_000698.1	5663.2	3162.8	2700.9	2354.3	2127.2	1531.4	2750.6	2522.6	3133.4	3329.9	4065	4225.1	2145	2187	3673.9	2919.8
GI_15147227-S	BEX1	brain expressed, X-linked 1 (BEX1)	NM_018476.2	221.2	215.6	200.2	155.3	146.6	142.7	174.4	144.1	169.3	123.5	164.3	125.6	123.5	144.9	111.9	129.1
GI_31742486-S	KIF3B	kinesin family member 3B (KIF3B)	NM_004798.2	655.9	530	513.9	457.7	423.2	306.6	485.6	435.6	374.4	385.7	414.1	277.7	270.7	244.5	184.1	196.6
GI_7110678-S	OSRF	osmosis responsive factor (OSRF)	NM_012382.1	232	207.6	199.7	178.3	190.1	138.9	147.1	144.1	157.7	134.7	152	119.6	130.9	118.5	107.5	122.9
GI_21450644-S	TTC16	tetratricopeptide repeat domain 16 (TTC16)	NM_144965.1	182.4	159.4	174.7	152.7	136.8	117.5	132.2	132.3	142.8	130.6	131.9	112.7	85.4	104.2	104.5	125.6
GI_20070263-S	XTP3TPB	XTP3-transactivated protein B (XTP3TPB)	NM_015701.2	523.4	383.7	360.2	433.6	593	311.7	359.2	337	330.5	277.3	331.8	283.2	264.4	299.3	288.7	296
GI_22749040-S	FLJ33084	hypothetical protein FLJ33084 (FLJ33084)	NM_152500.1	216.8	189.5	182.4	163.5	159.6	126.9	161.9	139.1	180.5	173.6	171.5	152.9	129.2	137.7	120.4	133.2
GI_41055988-S	HSMPP8	M-phase phosphoprotein, mpp8 (HSMPP8)	NM_017520.2	445.6	377.7	362.1	316.8	320.9	270.4	299.9	273.1	283.4	273.9	329.2	289	208.3	254.3	249.2	264.6
GI_21040331-I	BCL2L14	BCL2-like 14 (apoptosis facilitator) (BCL2L14), transcript variant 3	NM_138724.1	179.5	150.5	152.9	123.1	112.9	120.6	128.8	114.2	127.2	128	115.7	104.3	93.3	92.3	123.2	92.4
GI_4503976-S	GENX-3414	genethonin 1 (GENX-3414)	NM_003943.1	192.9	168	155.6	135.9	128.9	123.1	135.4	124.5	140.1	121.4	126.6	107.9	109	99.8	102.2	117.6
GI_17986282-S	TUBA3	tubulin, alpha 3 (TUBA3)	NM_006009.2	3184	1473.4	2259.8	2432.1	3481.9	2314.9	2305.6	2903.1	3139.4	2415.4	2465	2167.5	1933.5	2644.2	2747.8	2498.5
GI_33695085-I	NNT	nicotinamide nucleotide transhydrogenase (NNT)	NM_182977.1	157.8	135.7	146.5	106.9	99.2	82.1	103.1	104	110.1	95.3	104.7	96.8	86	83.8	85.7	103.2
GI_40316838-S	ATP11C	ATPase, Class VI, type 11C (ATP11C)	NM_173694.2	284.7	251.2	247	210.5	210.2	187.4	192.7	172.8	188.5	151.7	153.8	138.1	143.9	149.2	127.1	142.2
GI_19743893-I	TADA3L	transcriptional adaptor 3 (NGG1 homolog, yeast)-like (TADA3L), transcript variant 2	NM_133480.1	850.8	729.1	826	915.3	732.2	470	475.6	385.5	581.9	570.3	670.9	584.9	367.9	799.2	448.3	411.4
GI_5729936-S	MTX2	metaxin 2 (MTX2)	NM_006554.1	318.2	262.2	260.8	217.5	221.1	196.6	202.4	182	203.1	194.2	193.5	144.6	157.1	149.9	123.4	145
GI_4759145-S	SLIT2	slit homolog 2 (Drosophila) (SLIT2)	NM_004787.1	198.3	167.9	169.9	148.6	125.6	126.9	133.5	122.1	143.4	131.6	147.4	128.9	118.6	101.8	109.8	126.4
GI_37552613-S	LOC376494	similar to 60S RIBOSOMAL PROTEIN L12 (LOC376494)	XM_352249.1	187.4	186.6	162.9	145.2	139.9	122.4	135.1	156.4	152.5	136.8	144.9	120.1	132	114.1	109.9	119.8
GI_34577051-S	F2RL1	coagulation factor II (thrombin) receptor-like 1 (F2RL1)	NM_005242.3	174.3	152.9	174.7	135.2	153.1	139.6	126.8	137.2	135.4	124.7	140.1	111.6	115.4	97.7	101.8	106.7
GI_20127485-S	M6PRBP1	mannose-6-phosphate receptor binding protein 1 (M6PRBP1)	NM_005817.2	1766.1	1315.8	992.4	818.1	1408.6	980.6	1130.6	1125.1	934.5	877.4	1052.7	1348.8	824.3	828.2	1202.1	1026.1
GI_31343610-S	FLJ35119	hypothetical protein FLJ35119 (FLJ35119)	NM_175871.2	1541.1	1224.4	1380.3	1520	1205.7	646.9	725.9	585.2	1058.8	1121.4	1251.1	1007.3	748.9	1169	728.3	731.1
GI_40806215-I	VSX1	visual system homeobox 1 homolog, CHX10-like (zebrafish) (VSX1), transcript variant 2	NM_199425.1	184.5	165.6	156	136.8	129.3	115.2	125.8	126.7	144.3	127.8	132.4	115.1	118	109.8	112	114.6
GI_27545446-S	SYBL1	synaptobrevin-like 1 (SYBL1)	NM_005638.3	659.1	478.2	403.1	380	467.3	336.4	391.9	383.4	264.6	243.6	309.4	196	222.7	193.6	132.9	154.3
GI_21361723-S	NXT2	nuclear transport factor 2-like export factor 2 (NXT2)	NM_018698.3	255.6	192.6	203.6	214	267.6	175.4	169.9	188.6	204.5	160.6	183.6	161.4	158.1	188.7	162.2	147.6
GI_17448143-S	C9orf11	chromosome 9 open reading frame 11 (C9orf11)	XM_035953.2	173.7	154	160.5	141	121.5	117.6	121.6	109.7	134.7	113.8	124.8	110.3	110.2	105.1	107.6	107.7
GI_19882236-S	RHPN1	rhophilin, Rho GTPase binding protein 1 (RHPN1)	NM_052924.1	347.2	301.1	368	332.9	269.5	236.5	253.9	224.5	177.7	257	187	126.3	145.1	169.1	98.2	130
GI_32189375-S	TRIP4	thyroid hormone receptor interactor 4 (TRIP4)	NM_016213.2	251.1	196.8	208.9	179.6	175.9	144.6	153.4	152.1	154.3	142.1	146.8	127.6	124.6	146.9	130.9	123.1
GI_19718747-A	IDN3	IDN3 protein (IDN3), transcript variant B	NM_015384.2	266	233.2	219.5	178.3	175.3	160	170.3	166.4	182.9	158.2	185	141.2	130.2	134.9	120.4	126.4
GI_24431986-S	C6orf35	chromosome 6 open reading frame 35 (C6orf35)	NM_018452.2	193.5	162.9	182.6	150.8	140	125.4	141.1	126	157.6	116.4	115.1	106.2	102.7	122	114.9	117
GI_15147331-S	CYP3A5	cytochrome P450, family 3, subfamily A, polypeptide 5 (CYP3A5)	NM_000777.2	178	188.2	186.1	158.2	135.4	133.3	148.7	128.9	157.6	128.6	144.9	115.4	123.2	113.8	113.9	121.1
GI_34222364-S	DC6	DC6 protein (DC6)	NM_020189.4	2368.2	1397.4	1472.3	1482.8	2697.8	1480.9	1409.4	1590.8	1624.3	1305.4	1602.9	1490.9	1159.2	1446	1634.1	1407.5
GI_42657498-S	LOC285766	hypothetical protein LOC285766 (LOC285766)	XM_379384.1	199.3	177.4	163.6	153.7	157.1	133.7	140.1	125	141.9	134.1	132.2	116.5	110.3	98.9	113.2	123.3
GI_40805839-A	PRCP	prolylcarboxypeptidase (angiotensinase C) (PRCP), transcript variant 1	NM_005040.2	1553.6	607.5	627.8	717.5	1098.6	739.3	506	991.3	582.7	474.2	577.5	382.7	444.3	441.1	370.8	442
GI_4885106-S	CHAF1A	chromatin assembly factor 1, subunit A (p150) (CHAF1A)	NM_005483.1	313.7	206.3	194	186.6	172.4	144.2	198.8	179.6	182.3	154.1	158.3	140.2	121.1	120.5	123.1	133
GI_22547194-S	SREBF1	sterol regulatory element binding transcription factor 1 (SREBF1)	NM_004176.2	704.4	480.6	524.7	497.3	386.4	239.2	410.3	300.7	560.1	474.3	527.4	542.8	350.5	360.4	317.9	338.5
GI_17921992-I	TUBA2	tubulin, alpha 2 (TUBA2), transcript variant 1	NM_006001.1	269.6	200.6	215.4	198.9	188.2	165.6	163.6	162.1	194.6	177	224.5	158.3	141.7	147.1	158.4	126.3
GI_37550602-S	LOC200916	similar to RIKEN cDNA 3110001N18 (LOC200916)	XM_114317.6	1485.6	923	901.2	1009.6	1862.3	799.4	991.8	834	1171.9	1019.3	1142.4	1051.8	812.5	1187.3	1053.8	1001.8
GI_31377845-S	FLJ11142	hypothetical protein FLJ11142 (FLJ11142)	NM_018338.2	161.9	147.8	154.5	155.3	148.2	120.2	135.7	119	145.4	121.1	135.9	117.2	107.5	103.5	114.2	112.6
GI_4505894-S	PLRG1	pleiotropic regulator 1 (PRL1homolog, Arabidopsis) (PLRG1)	NM_002669.1	1096.2	684.6	706.1	743.1	680	538.5	591.4	603.6	452.8	461.3	571.7	330	393.3	313.6	180.3	231.1
GI_23308686-I	KIAA0889	KIAA0889 protein (KIAA0889)	NM_152257.1	159.9	142.8	140.5	125.9	128.5	112.8	116.9	102.7	122.8	105.4	97.4	105.7	91.7	100.2	87.2	92.8
GI_8924175-S	GSDML	gasdermin-like (GSDML)	NM_018530.1	1213	848.9	1322.2	1304.6	480.1	285.8	819.7	606.6	782.8	851.5	530.5	459.9	454.3	562.3	548.1	506.5
GI_38569393-S	IKBKAP	inhibitor of kappa light polypeptide gene enhancer in B-cells, kinase complex-associated protein (IKBKAP)	NM_003640.2	580.4	396.1	450.3	462.6	381.8	308	336.6	288	280.4	277.5	306.2	173.8	199.6	187.1	115.8	140.3
GI_29570787-A	CSRP2BP	CSRP2 binding protein (CSRP2BP), transcript variant 2	NM_177926.1	166.7	133.2	138.9	143.7	132.6	108.6	121.9	107.4	118.5	120.5	119.4	99	96.3	92	108.4	98.5
GI_37541410-S	KIAA0556	KIAA0556 protein (KIAA0556)	XM_044632.4	682.3	395.4	417.1	413.3	333.6	299.4	389.3	347.2	398.6	365.2	412.7	294.9	250.6	214.8	194	216.6
GI_34147458-S	MGC13138	hypothetical protein MGC13138 (MGC13138)	NM_033410.2	205.5	176.1	201.2	184.4	176.6	148.2	172.8	151	163.6	157.8	169.9	119	125.5	141.5	109.2	117.3
GI_4504234-S	GZMK	granzyme K (serine protease, granzyme 3; tryptase II) (GZMK)	NM_002104.1	1001.3	668.1	418	450.2	377.8	358.7	747.8	875	366.7	310.2	373.5	255.4	414.5	321.3	173.1	196.9
GI_28872727-A	PSMD13	proteasome (prosome, macropain) 26S subunit, non-ATPase, 13 (PSMD13), transcript variant 1	NM_002817.2	2247.8	1418.8	1328.1	1409.2	1778.4	1189.9	1024.2	1441.2	1448	1187.4	1380.7	1061.2	1304.8	1306.7	1213.1	1194.1
GI_19924176-S	SUPT16H	suppressor of Ty 16 homolog (S. cerevisiae) (SUPT16H)	NM_007192.2	1483.8	767.8	903.3	987.2	947.6	637.2	810.7	972.3	840.1	727.5	945	497.1	598.1	553.5	271.7	337.4
GI_37550282-S	KIAA1577	KIAA1577 protein (KIAA1577)	XM_035299.3	163.3	195.3	161.6	138.5	134.4	113.5	139.4	113.6	129.5	120.9	131.2	112.7	89.3	87.8	101.3	110.2
GI_17402920-I	WNT5B	wingless-type MMTV integration site family, member 5B (WNT5B), transcript variant 1	NM_032642.2	172.9	157.6	176.3	147	142.1	123.8	130.1	127.7	143.5	125.5	129.3	113.6	103.5	102.2	96.6	114.7
GI_19743570-I	TANK	TRAF family member-associated NFKB activator (TANK), transcript variant 2	NM_133484.1	181.6	196.4	160.1	134.6	152.6	132.4	133.9	114.1	145.3	134.2	136.2	137.7	105.8	136.1	118.6	101.1
GI_41152057-S	SLCO2B1	solute carrier organic anion transporter family, member 2B1 (SLCO2B1)	NM_007256.2	2317.3	254.4	299	489.4	445.2	432.5	321.8	861.9	542.2	487.5	319.7	209.2	580.4	516.8	495	360.3
GI_31317254-S	NLGN2	neuroligin 2 (NLGN2)	NM_020795.2	282.7	245.1	261.9	218	153.3	141.7	181.5	149.3	145.9	145.8	157.9	120.9	118.6	118.3	82.6	107.2
GI_38372929-S	BCKDHA	branched chain keto acid dehydrogenase E1, alpha polypeptide (maple syrup urine disease) (BCKDHA)	NM_000709.2	995	730.3	955	691.9	425.7	475.9	790.6	663	186.2	327.7	301.8	136.4	168	163.1	119.9	115
GI_4502896-S	CLPTM1	cleft lip and palate associated transmembrane protein 1 (CLPTM1)	NM_001294.1	1179.5	648.2	630.4	567.2	615	503.5	721.5	775.8	289.1	372.8	410.8	164.8	235.4	209.5	129.4	140.7
GI_20357534-S	ATP6V1G1	ATPase, H+ transporting, lysosomal 13kDa, V1 subunit G isoform 1 (ATP6V1G1)	NM_004888.2	2745.7	1633.3	1817.8	2118.2	3156.2	1749.3	1410.2	1639.1	1974.5	1546.5	1888	1790.1	1637.9	2089.2	2207.6	1870.3
GI_33469977-A	SCFD1	sec1 family domain containing 1 (SCFD1), transcript variant 2	NM_182835.1	1764.7	903.3	1056.9	1107.1	1322.8	778.3	1056.8	1090.2	1044.9	848.3	962	724.4	738.1	735.7	602.5	615.3
GI_16950654-S	CCND1	cyclin D1 (PRAD1: parathyroid adenomatosis 1) (CCND1)	NM_053056.1	208.7	185	177.8	165.7	183.4	145.2	151.2	136.6	211.6	141	155.6	126.8	132	125.5	120	133.2
GI_19923500-S	FLJ20445	hypothetical protein FLJ20445 (FLJ20445)	NM_017824.2	215.6	192.9	217.7	175.7	193.3	152.3	168	174.5	161	142.6	163	145.9	111.3	135.9	112.3	137.4
GI_34147634-S	CHERP	calcium homeostasis endoplasmic reticulum protein (CHERP)	NM_006387.4	466.8	460.4	369.8	291.7	297.8	317.2	324.1	261.4	210	253.5	273.3	163.8	189	154.8	132.9	140.2
GI_40255162-S	KIAA2024	similar to F10G7.10.p (KIAA2024)	NM_172070.2	381.3	271.6	287.5	264	284.1	218.9	238.5	237.8	264.1	230.5	251.9	209.1	200.7	220.4	182	196.8
GI_8922630-S	C14orf114	chromosome 14 open reading frame 114 (C14orf114)	NM_018199.1	228.3	175.4	198.5	199.3	195.6	152.7	151.5	135.8	164.4	146.9	168	146.5	129.8	123.8	116.5	122.9
GI_22749524-S	MGC33302	hypothetical protein MGC33302 (MGC33302)	NM_152778.1	372	264.4	312.4	275.9	305.2	221	245.4	222.6	236.6	220.5	253.4	220.1	160	199.2	183.2	187.1
GI_37541019-S	LOC144097	hypothetical protein BC007540 (LOC144097)	XM_290508.2	435.2	308.3	317.5	288	380.8	239.4	382	337.4	373.9	289	299.2	343.1	269.1	320.9	263.1	307.8
GI_38454325-S	CD38	CD38 antigen (p45) (CD38)	NM_001775.2	236.1	214.8	208.6	190.9	164.3	134.8	197.2	153.8	245.4	129.6	130.9	137.2	151.1	149.3	146.7	129.2
GI_4758055-S	CREBBP	CREB binding protein (Rubinstein-Taybi syndrome) (CREBBP)	NM_004380.1	738.2	562.4	503.3	495.9	566.8	464.7	537	442.8	323.2	319.8	332.7	245.5	218	254.5	178	174.2
GI_42658782-S	LOC401483	similar to Hypothetical zinc finger protein KIAA0628 (LOC401483)	XM_376800.1	6385.7	5567	6235.7	6280.7	4729.1	2618	3288.6	2821.8	4603.4	5123.4	5471.2	5031.2	3327	5539.5	4360	3691.5
GI_32307182-S	SEMA3C	sema domain, immunoglobulin domain (Ig), short basic domain, secreted, (semaphorin) 3C (SEMA3C)	NM_006379.2	231.9	227.2	195	167.8	171.1	139.8	159.4	133.9	162.5	151.2	148.8	128.3	111.1	140	118.6	113
GI_38327635-S	C14orf4	chromosome 14 open reading frame 4 (C14orf4)	NM_024496.2	789.7	599.1	548.5	490.2	565.7	353	420.6	410.6	443.1	378.6	448.8	546	291.4	403.8	564.7	506.2
GI_29294648-I	DICER1	Dicer1, Dcr-1 homolog (Drosophila) (DICER1), transcript variant 2	NM_030621.2	129	146.5	128.2	106	110.8	92.6	105.3	93.2	109.2	94.3	102.8	97.7	84.4	82.1	90.9	82.3
GI_34147670-S	RAB30	RAB30, member RAS oncogene family (RAB30)	NM_014488.3	212.1	191.9	198.7	176	152.1	128	144.5	147.9	158.8	127.3	155.7	128.3	125.2	133	120.5	130.4
GI_10864068-S	TMEM8	transmembrane protein 8 (five membrane-spanning domains) (TMEM8)	NM_021259.1	1039.1	690.6	458.7	372	696.9	547	514.6	518.3	453.8	608.4	522	228.9	263.8	263.5	122.6	161.3
GI_16933538-A	GLMN	glomulin, FKBP associated protein (GLMN), transcript variant 2	NM_007070.2	444.6	308.6	392	370.7	375.1	261.2	281.2	287.6	346.9	294.8	298.3	313.9	229.5	320.9	318.9	264.5
GI_41281461-S	KIAA0652	KIAA0652 gene product (KIAA0652)	NM_014741.2	429.9	264.4	287.8	328.8	247.7	230.3	292.7	286.6	275.4	237.7	286.2	161.6	184.5	157.5	120.1	143
GI_20070169-S	PLGL	plasminogen-like (PLGL)	NM_002665.2	278.3	248.5	228.1	199.8	292.7	262.7	159.7	138.1	235.1	289.6	137.2	121.8	159.4	168	117.7	121.3
GI_41393566-S	IL22	interleukin 22 (IL22)	NM_020525.4	177.1	153.2	153.5	119.2	125.2	129.2	124.9	107	131.7	117.1	116.6	105.1	95.8	104.3	103.6	97.6
GI_9945385-S	GALNT2	UDP-N-acetyl-alpha-D-galactosamine:polypeptide N-acetylgalactosaminyltransferase 2 (GalNAc-T2) (GALNT2)	NM_004481.2	1685.1	1284.6	887.1	902.5	761.3	529.7	636.8	544.3	587.3	551.9	700.1	483.4	439.8	421	392.3	395.1
GI_21361469-S	DC8	DKFZP566O1646 protein (DC8)	NM_015471.2	625.2	353	418.1	447.9	496.9	343.4	384.5	481.6	489.1	436.2	382.7	334.7	345.5	395.6	298.9	268.6
GI_42657661-S	LOC401264	hypothetical gene supported by AK095117 (LOC401264)	XM_379417.1	189.2	170.9	175.1	143.2	139.5	120.7	141.2	127	135.9	126.7	136.3	115.5	114.8	102.3	102.1	124
GI_25777620-A	CDYL	chromodomain protein, Y-like (CDYL), transcript variant 3	NM_170752.1	708.9	514.9	465.8	432.9	375	313.2	409.4	407	322.5	278.5	371.9	227.6	216.6	215.7	159.4	190.1
GI_5031814-S	KARS	lysyl-tRNA synthetase (KARS)	NM_005548.1	518.9	395.6	379.1	351.8	339.8	271.8	335.5	336.5	251.9	232	284.4	146.4	165.8	144.4	120.7	135
GI_8923608-S	NPL4	hypothetical protein FLJ20657 (NPL4)	NM_017921.1	615.2	464.1	438.4	377	370.5	368.3	387	343.6	207.7	267.1	269.5	133.2	189.4	171	101.2	119.3
GI_4503276-S	DCTD	dCMP deaminase (DCTD)	NM_001921.1	431.4	296.7	352.3	346.7	332.2	272.8	291.2	346	228.2	226.1	304.8	136.4	191.3	142.2	105.9	130.2
GI_7657348-S	MTCP1	mature T-cell proliferation 1 (MTCP1)	NM_014221.1	861.4	479.4	526.5	582.5	801.1	448.8	484.8	494.2	477	386.6	453.8	378.8	350.7	408.7	324.1	312.9
GI_4507200-S	SRD5A1	steroid-5-alpha-reductase, alpha polypeptide 1 (3-oxo-5 alpha-steroid delta 4-dehydrogenase alpha 1) (SRD5A1)	NM_001047.1	312	325.9	251.9	201.2	234.9	208.6	258.5	226.7	194.5	205.5	225.2	174.2	179	161.6	144.6	171.1
GI_41148360-S	LOC393045	similar to Olfactory receptor 6B1 (Olfactory receptor 7-3) (OR7-3) (LOC393045)	XM_374682.1	145.3	175.1	133.2	135.2	131.4	111.2	116.8	104.6	122.2	109.4	115.6	100.8	103.5	88.5	99.5	106.9
GI_19913430-S	ATP6V1C1	ATPase, H+ transporting, lysosomal 42kDa, V1 subunit C, isoform 1 (ATP6V1C1)	NM_001695.2	529.4	481.2	319.1	277.4	321.9	284	310.2	331.3	266.8	223.5	278.5	186.4	212.2	200.9	174.1	181.7
GI_28416914-S	IL3	interleukin 3 (colony-stimulating factor, multiple) (IL3)	NM_000588.3	198.6	180.6	215.4	181.1	150.7	132.9	164.2	128.6	162.4	126.4	124.1	124.2	119	113.3	115.4	112
GI_45439368-S	IER5	immediate early response 5 (IER5)	NM_016545.3	868.5	1011.5	670.8	438	438.6	397.9	706.5	532	262	353.3	437.9	143.8	195.7	173	111.8	110.6
GI_5032212-S	SLC35B1	solute carrier family 35, member B1 (SLC35B1)	NM_005827.1	1425.4	719.4	700.2	765.3	980.6	673.1	677.9	858.1	777.2	609	720.9	506.1	514	537	429.9	488
GI_42476154-S	PTMS	parathymosin (PTMS)	NM_002824.3	311.3	209.9	245	228.2	198.8	179	245.4	201	160.7	166.6	157.8	128.4	129.9	115.7	123.8	130.3
GI_31543016-S	KIAA0103	KIAA0103 (KIAA0103)	NM_014673.2	519	346.7	371.1	377.1	417.1	267.9	273.4	264	357	273.5	294.5	304.7	248.8	326.3	332.7	277.8
GI_30149009-S	LOC285148	hypothetical protein LOC285148 (LOC285148)	XM_209490.3	1143	724.8	760.3	825.9	1040.4	535	609	682.2	766.1	631.5	808	677	587.3	697.9	738.4	710.3
GI_42659526-S	LOC283050	hypothetical protein LOC283050 (LOC283050)	XM_378238.1	285.6	332	244.4	171	190.8	185.2	185.2	160.6	173.1	160.3	208.5	129.1	135.2	109.3	137	130.4
GI_34147434-S	USP30	ubiquitin specific protease 30 (USP30)	NM_032663.2	207.7	184.9	191.1	180.1	149.8	135	139.4	164.1	180.3	149.5	153.5	135.6	139.4	118.2	128.1	134.2
GI_13443032-A	FLJ20297	hypothetical protein FLJ20297 (FLJ20297)	NM_017951.1	2256	1167.5	1439.1	1502.2	1733.8	1011.9	1280	1198.8	1369.8	1175.6	1459.1	1130.6	856.9	990.4	844	835
GI_27485266-S	LOC126298	similar to FKSG27 (LOC126298)	XM_065026.2	210.1	177.5	167.7	149.3	121.4	143.6	125.5	113.1	165.3	142.2	147.1	117.6	121.8	113.8	114.4	130.9
GI_29788789-S	HMG2L1	high-mobility group protein 2-like 1 (HMG2L1)	NM_005487.2	197.9	151.7	170.4	143.8	131.9	142.3	149.2	131.1	146.5	120	129.4	118.2	107	111.7	110.8	101.7
GI_22035676-I	ARID4B	AT rich interactive domain 4B (RBP1- like) (ARID4B), transcript variant 1	NM_016374.4	1409.6	765.8	932.9	917.7	867	485.8	751.2	592.4	757.2	622.6	569.7	700.6	405.8	464.1	390.6	399.4
GI_4504626-S	IGSF3	immunoglobulin superfamily, member 3 (IGSF3)	NM_001542.1	183.2	193.3	158.6	139.5	142.3	107.1	139.8	118	132.7	116.8	131.8	120.2	108.1	111	119	115.9
GI_8923629-S	FLJ20700	hypothetical protein FLJ20700 (FLJ20700)	NM_017932.1	3186.4	2137	2684.3	2924.6	2249.6	1209.2	1518.3	1337.7	1854.3	1716.1	2150.9	1959.6	1217.1	2068	1571.3	1325.7
GI_13376266-S	FLJ13941	hypothetical protein FLJ13941 (FLJ13941)	NM_024848.1	200.1	176.2	195.1	176.2	172.8	147.1	143.2	132.1	156.2	138.8	172.4	138.4	124.4	122.8	133.6	149.6
GI_24497491-S	SLC22A5	solute carrier family 22 (organic cation transporter), member 5 (SLC22A5)	NM_003060.2	254.1	207.5	204.3	182.8	174.6	156.6	152.3	157	186.5	156.9	152.3	132.5	125.7	129.2	128.9	147
GI_16418466-S	LRG1	leucine-rich alpha-2-glycoprotein 1 (LRG1)	NM_052972.1	191.6	204.5	167.5	146	153.7	127.4	175.4	131.7	136.4	138.8	146.5	112.5	98.8	115	120.9	111.4
GI_24308110-S	DKFZp564O1863	DKFZp564O1863 protein (DKFZp564O1863)	NM_015633.1	308.3	291.5	273.4	233.1	224.3	181.9	183.2	178.6	202.4	169.4	186.7	176.2	141.7	171.4	193.9	160.3
GI_17318571-S	KRT3	keratin 3 (KRT3)	NM_057088.1	153.3	158.1	158.1	135.6	113.1	119.1	126.1	109.3	125	95.4	100	92.7	93.8	93.2	106.5	86.7
GI_23397667-S	ARPC3	actin related protein 2/3 complex, subunit 3, 21kDa (ARPC3)	NM_005719.2	8960	5411.9	4934.2	5238.5	6992.5	5078.4	4692.3	5902.4	6633.8	5722.8	6399.2	5269.2	4953.2	5414.5	4813.1	4484.9
GI_37547125-S	D2S448	Melanoma associated gene (D2S448)	XM_056455.3	202.7	211.7	198.7	177	193.3	166.4	152.4	159	150.6	134.7	152.2	119	117.6	134.5	131.6	118.1
GI_5453799-S	NRGN	neurogranin (protein kinase C substrate, RC3) (NRGN)	NM_006176.1	490.9	401.6	305.9	229.9	249.2	223	338	328.6	237.7	314.1	422	166	227.2	203.8	115.7	130.1
GI_7706548-S	CRK7	CDC2-related protein kinase 7 (CRK7)	NM_016507.1	336.4	291.1	290.7	270.8	246.8	211.8	231.3	206.7	185.8	166.9	174.2	146	130.2	134.6	129.9	157.8
GI_22748930-S	FBXL14	F-box and leucine-rich repeat protein 14 (FBXL14)	NM_152441.1	252.1	204.2	231.4	244.3	186.7	140	157.7	159.1	194.2	154	194.7	156.9	127.9	128.2	159.2	166.7
GI_34996486-S	HBLD1	HESB like domain containing 1 (HBLD1)	NM_194279.1	1331.9	712.8	781.7	922.1	1294.5	811.6	711.4	917.9	815	655.5	911.3	722.4	719.8	743.8	827.6	836.9
GI_34932495-S	BTN3A2	butyrophilin, subfamily 3, member A2 (BTN3A2)	NM_007047.2	642	424.1	518.8	668.4	270.5	150.7	281.9	282.2	287.6	233.2	288.4	198.5	142.2	168.7	148.3	150.9
GI_38261961-S	ATF7IP	activating transcription factor 7 interacting protein (ATF7IP)	NM_018179.3	589.7	422.2	389.3	367	475.2	333.9	394.9	361.9	349.8	296.6	331.8	290.8	253.1	283.4	191.7	215.6
GI_7662115-S	KIAA0431	KIAA0431 protein (KIAA0431)	NM_015251.1	285.3	209.6	219.6	183.1	218.8	169.9	139.8	169.6	166.8	161.5	178.6	134.5	132.6	142.4	118.8	128.2
GI_4557662-S	IGBP1	immunoglobulin (CD79A) binding protein 1 (IGBP1)	NM_001551.1	623.6	426.2	404.4	473.3	505.6	309.5	357.6	385.3	391.8	363.6	442.5	335.3	355.5	307.9	254.3	268.1
GI_14141171-S	MTNR1A	melatonin receptor 1A (MTNR1A)	NM_005958.2	167.8	174.6	160.8	115.5	148.6	118.4	132.9	115.6	130.3	129.3	122.7	90.3	107.6	99.4	105.8	118
GI_15451762-I	PML	promyelocytic leukemia (PML), transcript variant 1	NM_033238.1	255.2	200.9	220.8	230.5	189.8	133.5	168.8	155.8	218	151.8	168.3	164	145.6	168.7	174.6	152
GI_28882038-S	TAS2R50	taste receptor, type 2, member 50 (TAS2R50)	NM_176890.1	178.6	160.7	163.5	145.9	147.6	118.1	111.4	115.1	144.1	105.5	119.4	105.2	79.3	92	90.7	108.6
GI_37539485-S	LOC343263	similar to Myosin-binding protein H (MyBP-H) (H-protein) (LOC343263)	XM_291485.2	134.2	134.4	120.4	125.5	113.1	97.2	108	99.1	123.4	92.5	112.2	90.4	87.7	89.7	105.3	92.2
GI_7661547-S	CL25022	hypothetical protein CL25022 (CL25022)	NM_015702.1	1224	731.4	831.4	925.6	1250.4	808.9	705.5	848.8	809.3	651.4	833.8	578.4	577.8	662.4	526.2	531.8
GI_24307912-S	ZNF234	zinc finger protein 234 (ZNF234)	NM_006630.1	489	337.3	403.1	368.4	405	318.4	361.2	317.5	369	349.2	281.7	213.7	249	292	207.8	219.4
GI_42656533-S	LOC401020	hypothetical gene supported by AK092134 (LOC401020)	XM_379145.1	160.9	178.5	171.5	131.3	125.4	119.2	137.9	116.7	138	124.1	130.7	113.5	97.8	97.2	116.9	104.4
GI_37594468-A	HIBCH	3-hydroxyisobutyryl-Coenzyme A hydrolase (HIBCH), transcript variant 2	NM_198047.1	381.5	227	278.1	292.3	346.6	231.7	231.1	242	280.7	228.7	263.5	217.4	203.6	243.2	228.1	223.7
GI_21700762-S	C16orf34	chromosome 16 open reading frame 34 (C16orf34)	NM_144570.1	570	372.6	401.7	384.7	429.8	346.5	387.5	439	330	277.9	332.3	251.3	231.2	237	169.2	212.3
GI_38348214-S	MGC71745	similar to embigin (MGC71745)	NM_198449.1	257.5	242.8	230.4	187.7	179	174.5	167.1	154	177.1	146.9	156.5	127.5	132.5	116.1	121.9	111.8
GI_37555891-S	LOC377678	similar to large subunit ribosomal protein L36a (LOC377678)	XM_352744.1	430.3	317.6	360.8	354.7	405.9	238.4	236.8	244.5	316.3	239.3	305.2	254.3	225.4	302.9	237.4	230.2
GI_7706195-S	NEUGRIN	mesenchymal stem cell protein DSC92 (NEUGRIN)	NM_016645.1	1137.9	703.3	684.7	743.2	929.1	606.6	652.6	782	536.7	434.4	608.4	341.9	388.1	389.7	256.8	290.6
GI_27734856-S	MGC50372	hypothetical protein MGC50372 (MGC50372)	NM_173566.1	199.4	176	181.8	149.6	141.3	141.7	148.3	123.5	144	131.1	118.8	133.3	109	109.9	129	112.3
[truncated: 22,356 more rows]

## Sheet: TRAP subject details
Samples from eight subjects from the TRAP study were analysed by gene expression array at the post-vaccination timepoint fourteen days after the final vaccination (DDM-ME TRAP+14). The results of the fresh ex vivo IFN-γ ELISPOT assay performed during the clinical trial are shown.
Subject ID = subject identification number. SFC/106 PBMC = spot forming cells per million peripheral blood mononuclear cells
Subject ID	Regimen	Ex vivo ELISPOT DDM+14 (SFC/106 PBMC)	Protection against challenge
387	DDM-ME TRAP	14	Parasitaemia day 9
391	DDM-ME TRAP	205	Parasitaemia day 12.5
394	DDM-ME TRAP	468	Parasitaemia day 12.5
398	DDM-ME TRAP	64	Parasitaemia day 14
400	DDM-ME TRAP	341	Parasitaemia day 11
402	DDM-ME TRAP	106	Parasitaemia day 12
403	DDM-ME TRAP	749	Parasitaemia day 11.5
405	DDM-ME TRAP	421	Fully protected

## Sheet: TRAP study raw signals
This spreadsheet shows the Raw data for the TRAP PBMC array experiments from the timepoint DDM+14 days only (Day of Challenge, DOC). T=Cells stimulated with TRAP peptides, U=unstimulated cells
TargetID	Gene Symbol	Gene description	Genbank	387_DOC_T_PBMC	387_DOC_U_PBMC	398_DOC_T_PBMC	398_DOC_U_PBMC	400_DOC_T_PBMC	400_DOC_U_PBMC	405_DOC_T_PBMC	405_DOC_U_PBMC	391_DOC_T_PBMC	391_DOC_U_PBMC	394_DOC_T_PBMC	394_DOC_U_PBMC	402_DOC_T_PBMC	402_DOC_U_PBMC	403_DOC_T_PBMC	403_DOC_U_PBMC
GI_12597658-S	24432	hypothetical protein 24432 (24432)	NM_022914.1	1907.6	1600.7	1881.1	1847.2	2143.1	1915.4	1645.2	2052.7	901.7	458.7	1570	1138	4955.2	5061.3	1258.9	4379.4
GI_40254886-S	37135	strand-exchange protein 1 (SEP1)	NM_019001.2	176	172.2	180.9	154.8	179.2	131.8	148.2	103.4	129.6	121.2	154.3	109.4	129.1	111.2	128.4	114.6
GI_22209006-S	37135	septin 1 (SEPT1)	NM_052838.2	1572.6	1569.2	2221.2	2277.6	2386.6	2178.1	1884.6	2251.4	946.2	529.9	1310.9	1051.4	3439	4616.9	543.4	3476.9
GI_21389542-S	37196	NOV1 (NOV1)	NM_144663.1	150.7	133	149.8	135.4	122.1	93.3	110.6	119.5	140.3	153.3	104.1	115.3	175.1	123	119.2	127.3
GI_8393249-S	37226	deleted in esophageal cancer 1 (DEC1)	NM_017418.1	132.7	145.6	136	141.4	134.6	113.5	118.1	102.5	130.7	114.2	102.4	89.5	152.1	131.5	130.6	125.1
GI_18105009-S	37347	apoptosis related protein (APR-2)	NM_014318.2	122.1	129.5	123.7	125.4	120.7	111	109.4	101.6	131.8	137.4	95.2	81.4	151.6	136.2	110	111.4
GI_18105013-A	37712	apoptosis related protein APR-3 (APR-3), transcript variant 2	NM_080592.1	810.2	1178.9	956.9	1055.2	1040	997.3	900.8	688.9	204.1	124.9	740.4	673.1	195.5	176.7	125.8	116.2
GI_18105011-I	37712	apoptosis related protein APR-3 (APR-3), transcript variant 1	NM_016085.2	143.4	133.3	131.6	128.5	127.5	107.9	95	106.4	125.3	110.1	79.5	90.6	135.7	137.7	141.5	97.4
GI_22035573-A	37865	septin 3 (SEPT3), transcript variant C	NM_145734.1	163.9	162.9	145.6	138.5	138.6	160.4	177.3	116.3	152.9	127.2	168.4	114.8	174	144.5	126.8	138
GI_38788093-I	37865	septin 3 (SEPT3), transcript variant B	NM_019106.4	139.6	129.3	140.8	120.8	107.1	103.1	118.4	105.5	130.2	110.3	97.7	102	125.6	128.9	125.2	107.7
GI_33624782-I	38961	septin 6 (SEPT6), transcript variant I	NM_145799.2	156.2	272.4	205.5	164.1	154.4	261.7	216.8	162.2	136.7	117.4	119.3	101.6	144.9	117.6	117.7	84.2
GI_33624820-A	38961	septin 6 (SEPT6), transcript variant V	NM_145802.2	173.6	183.9	168.2	160.8	169.3	158	140	120.5	169.1	118.4	120.9	89.9	152.7	132.2	108.3	131.4
GI_37550189-S	39692	likely ortholog of mouse septin 8 (SEPT8)	XM_034872.7	128.1	137.5	141	113.6	126.4	124.6	111.7	90.3	119.6	111	106.5	78.4	125.1	113.9	111.8	101.8
GI_30795192-A	40422	septin 10 (SEPT10), transcript variant 2	NM_178584.1	171.7	151.6	145.4	128.1	140.3	127.5	129.7	122.8	156.1	121.6	143.6	116.6	179.2	203.7	140.7	199
GI_30795194-I	40422	septin 10 (SEPT10), transcript variant 1	NM_144710.2	139.2	123.7	112.5	119.7	103.1	115.2	125.9	102.7	125.4	132.6	108.9	82.5	129.2	122.7	124.8	94
GI_42741647-S	42248	15 kDa selenoprotein (SEP15), transcript variant 1	NM_004261.3	2353.3	2505.8	1978.9	2215.4	2945	2296.8	2026.5	2192.7	480.2	198.3	1369.5	1419	414.7	1059.6	133.4	483.9
GI_31541779-S	101F6	putative tumor suppressor 101F6 (101F6)	NM_007022.3	677.5	559.7	563.9	542.8	558.7	476.9	520.7	518.4	237.5	141.8	354.8	301.6	136	233.7	113.3	155.4
GI_12957487-S	13CDNA73	hypothetical protein CG003 (13CDNA73)	NM_023037.1	132.6	155.7	166	158.4	147.4	174.9	126.2	118.6	122.2	112.9	120.5	102.3	141.1	126.8	132	108.5
GI_32698729-S	182-FIP	82-kD FMRP Interacting Protein (182-FIP)	NM_020772.1	207.7	241.3	246.9	264.1	242.2	227.8	216.2	211.6	152.7	111	134.1	107.1	157.8	168.9	120.2	107.8
GI_39752672-S	24b2/STAC2	24b2/STAC2 protein (24b2/STAC2)	NM_198993.1	159.9	134.3	159.2	134.3	131.2	129.1	113.5	107.7	151.8	129.6	86.1	88.5	155.8	135.4	120.7	88.8
GI_34303963-I	384D8-2	hypothetical protein 384D8_6 (384D8-2)	NM_014551.3	145.2	132.2	155.4	121.7	129.5	121.7	125.3	85.4	143.2	129.3	115.9	92.2	158.1	122.8	134.1	89.9
GI_34303963-A	384D8-2	hypothetical protein 384D8_6 (384D8-2)	NM_014551.3	112.3	127.3	124.1	103.1	109.1	79.1	89	91.3	126.2	108.6	85.4	75.9	124.4	109.8	109	95.5
GI_23097284-I	384D8-2	hypothetical protein 384D8_6 (384D8-2)	NM_152299.1	335.8	369.2	401.6	406.2	373.2	361.4	385.3	368.9	157.4	127.5	309.2	279.7	145.9	134.2	115.2	98.5
GI_31543183-S	3'HEXO	3' exoribonuclease (3'HEXO)	NM_153332.2	124.2	135.6	125.6	110.9	110.9	114.4	103.2	119.7	116.8	127.5	81.7	74.3	124.8	111	97.1	90
GI_38454193-S	76P	gamma tubulin ring complex protein (76p gene) (76P)	NM_014444.2	1025.8	990.8	1078.9	1107.2	826.1	1007	939	1051.9	1058.4	550.7	1249.6	953.7	4176.8	3464.8	1150.2	3249.1
GI_33300660-S	7A5	putative binding protein 7a5 (7A5)	NM_182762.1	110.5	119.9	120.9	112.5	94.6	91.7	98.8	96	118.8	131.1	87.3	78.5	113.1	142.2	115.6	79.6
GI_42475969-S	7h3	hypothetical protein FLJ13511 (7h3)	NM_033025.4	140.9	115.3	135.1	125.5	99.9	105.1	87.1	98.9	123.8	117.9	82.3	92.5	131.9	119.4	101.4	102.5
GI_7706110-S	8D6A	8D6 antigen (8D6A)	NM_016579.1	287.1	257.1	335.7	329.1	373.4	317.3	341.3	331.4	161.4	140.7	199	196.4	168.6	114.4	114.2	105.1
GI_21071029-S	A1BG	alpha-1-B glycoprotein (A1BG)	NM_130786.2	152.3	141.3	147	132.2	144.1	96.7	102.4	112.3	134.3	136.8	128	90.9	160.2	102.5	136.2	123.7
GI_22538402-A	A2BP1	ataxin 2-binding protein 1 (A2BP1), transcript variant 4	NM_018723.2	165.4	96.2	122.4	115.6	105.4	111.6	118.6	101.2	142.4	102.6	87.1	88.1	159.9	103.7	106.2	97.7
GI_22538402-I	A2BP1	ataxin 2-binding protein 1 (A2BP1), transcript variant 4	NM_018723.2	161.8	148.3	154.7	181.1	128	123.9	132.8	123.8	151.5	143.8	112.2	110.6	163.1	135.2	134.7	132.9
GI_27262646-I	A2LP	ataxin 2 related protein (A2LP), transcript variant A	NM_007245.2	125.7	123.6	128.7	109.6	100.4	103.6	89.9	86.2	105.3	108.6	83.3	75.4	131.6	113.6	104.1	81.7
GI_27262642-A	A2LP	ataxin 2 related protein (A2LP), transcript variant F	NM_017492.2	282.5	219	229.6	217.5	246.4	231.1	198.4	218.4	161.1	140.7	258.2	163.4	184.8	195.6	132.6	162.8
GI_6226959-S	A2M	alpha-2-macroglobulin (A2M)	NM_000014.3	126.2	109.5	141.2	124	97	97.4	86.5	95	116.6	111.7	96.2	90.4	159.9	145.4	88.1	105
GI_34222135-S	A4GALT	alpha 1,4-galactosyltransferase (A4GALT)	NM_017436.3	116.8	110.9	147.8	128.1	127.2	108.5	95.3	99.7	131.3	126.1	95.7	84.6	158.8	129.8	105.1	134
GI_34222322-S	AAAS	achalasia, adrenocortical insufficiency, alacrimia (Allgrove, triple-A) (AAAS)	NM_015665.3	244	320.8	286	356.9	270.2	286.2	260	227.3	132.3	113.4	135	122	149.4	117.9	153.2	107.3
GI_31982926-S	AACS	acetoacetyl-CoA synthetase (AACS)	NM_023928.2	201	194.7	200.4	174.6	180.7	170.8	174.8	176.7	165.9	117.6	145.4	115.2	180.6	168.9	136.6	158
GI_4557226-S	AADAC	arylacetamide deacetylase (esterase) (AADAC)	NM_001086.1	119.1	125.4	136.2	131.2	124.4	103.9	116.1	95.9	127.8	126	98.2	88.5	138.3	122	111.7	89.5
GI_33469969-A	AADAT	aminoadipate aminotransferase (AADAT), transcript variant 2	NM_182662.1	123.1	121	123.7	120.4	103.6	105.4	117.1	110.9	125.3	109.2	91.5	82.2	141.1	118.7	116.5	96.8
GI_33469971-I	AADAT	aminoadipate aminotransferase (AADAT), transcript variant 1	NM_016228.3	150.6	148	152.3	127.3	130.9	110	111.6	103.6	140.8	129.5	99.3	90.2	138.4	140.1	109.2	123
GI_33469969-I	AADAT	aminoadipate aminotransferase (AADAT), transcript variant 2	NM_182662.1	112.8	119	109.5	134	105	110.3	103.3	95.5	135.6	138.6	105.5	81.5	131.8	152.4	110.2	103.9
GI_29570779-S	AAK1	AP2 associated kinase 1 (AAK1)	NM_014911.2	141.7	143.8	129.1	156	121.7	108.7	151.1	126.6	153	130.1	95	105.7	146.6	137	124.4	110.2
GI_4557228-S	AAMP	angio-associated, migratory cell protein (AAMP)	NM_001087.1	279.1	359	306.1	289.8	324.2	263.6	278.8	260.5	160.4	125.4	203.6	183	176	163.5	124.4	114.2
GI_4501844-S	AANAT	arylalkylamine N-acetyltransferase (AANAT)	NM_001088.1	112.9	134.5	127.4	115.1	112.1	107.8	118.3	103.8	128.6	111.2	99.6	91.4	143.1	139.3	141.7	95.8
GI_4501840-S	AARS	alanyl-tRNA synthetase (AARS)	NM_001605.1	2874.7	2651.5	2899.8	3096.8	2916.9	2307.8	2414.5	2859.4	1175.9	533.8	1919.4	1629.2	3910.4	5366.1	639.4	3722.8
GI_38569416-S	AARSL	alanyl-tRNA synthetase like (AARSL)	NM_020745.1	448.4	405.6	477.8	495.8	478.7	436.5	479	404.4	241.2	174.3	386.3	260	371.3	408.8	135.6	351.8
GI_37552201-S	AARSL	alanyl-tRNA synthetase like (AARSL)	XM_291190.2	348.1	345	400	403	385.4	399	417.1	328.2	198.5	121.2	359.7	206.8	225.6	267.7	98.7	214.9
GI_20357567-S	AASDHPPT	aminoadipate-semialdehyde dehydrogenase-phosphopantetheinyl transferase (AASDHPPT)	NM_015423.2	133.2	159.8	147	165.6	133.9	123.3	122.2	115.4	144.5	134.9	99	102.8	156.9	119	119.9	117.8
GI_13027639-S	AASS	aminoadipate-semialdehyde synthase (AASS)	NM_005763.2	131.2	148.9	130.8	111.9	120.5	112.6	113	99.9	136.5	112.6	111.4	92.5	156	143.4	100.6	130.4
GI_37550513-S	AAT1	AAT1-alpha (AAT1)	XM_291086.2	156.4	138.6	126.2	137.7	142.6	110.2	106.8	131.7	122.1	131.8	110.1	91.6	161.8	146.4	139.5	114
GI_38569418-S	AAT1	AAT1-alpha (AAT1)	NM_033364.2	122.1	109.8	130.7	130.7	106.8	111.4	102.4	110.7	122.6	117.7	108.6	95.8	131.9	115.3	114.7	85.7
GI_14670384-S	AATF	apoptosis antagonizing transcription factor (AATF)	NM_012138.2	415.1	703.5	720.7	567.2	472.3	581.3	569.2	398.6	157.1	149	570.1	380.3	148.8	167.6	145.4	136.3
GI_42661274-S	AATK	apoptosis-associated tyrosine kinase (AATK)	XM_375495.1	133.4	115.9	116.3	112.3	116.3	116	105.5	92.9	127.3	114.1	120.1	95.4	132.8	117.3	111.4	91.3
GI_40807499-S	AB026190	Kelch motif containing protein (AB026190)	NM_014458.3	188.1	223.1	236	204.3	225.1	212.9	185.3	171.8	137.9	106.8	154.5	122.5	158.3	109.2	107.2	97.7
GI_38679949-S	ABAT	4-aminobutyrate aminotransferase (ABAT), nuclear gene encoding mitochondrial protein, transcript variant 2	NM_000663.2	125.1	133.5	103.9	124.7	117.3	112.1	99.1	92.7	122.6	102.4	79.7	80.5	130.5	111.5	103.8	87.7
GI_38679945-S	ABAT	4-aminobutyrate aminotransferase (ABAT), nuclear gene encoding mitochondrial protein, transcript variant 1	NM_020686.3	219.4	207.8	245.2	219.6	201.8	193.5	183.5	196.9	188.2	153	164.9	157.3	228.4	196.1	142.9	169.8
GI_38142463-S	ABC1	amplified in breast cancer 1 (ABC1)	NM_022070.3	708.9	559	768.8	750.5	922.9	837.4	586.3	703.9	448.9	247.9	507.9	394	1053.7	1423.5	201.5	817.9
GI_21536375-S	ABCA1	ATP-binding cassette, sub-family A (ABC1), member 1 (ABCA1)	NM_005502.2	3853.2	2512.7	1048.6	1097.8	2084.1	1673.7	1021.1	1174.2	1860.3	467.6	3088.8	1887.4	1386.5	1765.2	473.6	2522.9
GI_27502428-S	ABCA10	ATP-binding cassette, sub-family A (ABC1), member 10 (ABCA10)	NM_080282.2	119.7	120	126.4	106.2	107.9	99.9	104	93.7	131.1	125.8	94.4	76.8	142	139.4	124.6	107
GI_30795236-I	ABCA12	ATP-binding cassette, sub-family A (ABC1), member 12 (ABCA12), transcript variant 2	NM_015657.3	149.4	131.3	141.7	128.6	123.8	111.5	106.5	104.5	132.3	106.6	97.6	76.3	133	107.8	117.9	98.6
GI_30795236-A	ABCA12	ATP-binding cassette, sub-family A (ABC1), member 12 (ABCA12), transcript variant 2	NM_015657.3	122.7	108.1	115.4	106.9	98.4	95.7	106.2	87.2	132.1	103.9	90	93.5	149.5	111.7	116.2	106.7
GI_30795237-I	ABCA12	ATP-binding cassette, sub-family A (ABC1), member 12 (ABCA12), transcript variant 1	NM_173076.2	143.7	139.3	133.2	111	104.6	110.7	130.4	111	116.3	116.2	99	79.9	132	125.2	120.4	103.8
GI_31657091-S	ABCA13	ATP binding cassette gene, sub-family A (ABC1), member 13 (ABCA13)	NM_152701.2	124.6	126.4	117.2	145.3	130.8	113.5	98.5	108	135.2	121.5	92.7	85.3	150.1	128.4	129.8	108.9
GI_45446739-S	ABCA2	ATP-binding cassette, sub-family A (ABC1), member 2 (ABCA2)	NM_001606.3	148	146.9	169.6	138.2	121.8	129.7	147.5	106.2	116.5	131.6	119.3	97.8	148.2	137.3	124.5	109
GI_4501848-S	ABCA3	ATP-binding cassette, sub-family A (ABC1), member 3 (ABCA3)	NM_001089.1	174.4	175.9	209	188.1	159.8	161.8	138.6	143.9	134.4	106.8	141.6	122.5	156.8	137.6	108.3	110
GI_4557875-S	ABCA4	ATP-binding cassette, sub-family A (ABC1), member 4 (ABCA4)	NM_000350.1	122.4	124.2	131.9	105.7	124.3	111.9	94.5	114.8	129.4	121.2	89	91.2	130.1	132.9	121	117.9
GI_27262623-I	ABCA5	ATP-binding cassette, sub-family A (ABC1), member 5 (ABCA5), transcript variant 1	NM_018672.2	146.2	121.7	122.3	126.7	117.5	132.8	122.7	109.2	144.8	128.6	84.4	98.1	129.7	102	113.7	90.5
GI_27262625-I	ABCA5	ATP-binding cassette, sub-family A (ABC1), member 5 (ABCA5), transcript variant 2	NM_172232.1	141.4	129.9	130.4	131	126	106.3	100.4	112.6	147.6	137.8	86.6	98.4	148.4	110	127.1	105.1
GI_27262625-A	ABCA5	ATP-binding cassette, sub-family A (ABC1), member 5 (ABCA5), transcript variant 2	NM_172232.1	142.5	131.5	118.7	136.8	121	122.9	105.7	115.1	134.7	144.3	99.2	87.4	163.3	142	114.6	102.3
GI_27436952-I	ABCA6	ATP-binding cassette, sub-family A (ABC1), member 6 (ABCA6), transcript variant 1	NM_080284.2	158.5	157.7	127.8	134.7	143.1	126.5	128.3	105.6	147	130	109.2	87	159.7	133.4	140.3	107.9
GI_27436954-A	ABCA6	ATP-binding cassette, sub-family A (ABC1), member 6 (ABCA6), transcript variant 2	NM_172346.1	144	137.8	135	126.6	109.9	108	114.9	102	140.8	117.1	108.1	100	139.1	127.9	123.6	127.3
GI_15451837-I	ABCA7	ATP-binding cassette, sub-family A (ABC1), member 7 (ABCA7), transcript variant 2	NM_033308.1	135.9	134.3	137.6	104.7	110.1	99.8	87.8	103.6	138.3	103.3	91	93.6	131.9	116.6	120.3	93.4
GI_15451837-A	ABCA7	ATP-binding cassette, sub-family A (ABC1), member 7 (ABCA7), transcript variant 2	NM_033308.1	576.4	1311.2	1029.3	954.5	633.6	1138.2	1354.3	1173.4	145.7	124.8	763.2	550.1	179.7	116.9	110.2	111.1
GI_15451836-I	ABCA7	ATP-binding cassette, sub-family A (ABC1), member 7 (ABCA7), transcript variant 1	NM_019112.2	105.9	132.3	129.9	114.2	99.6	108.6	115.9	85.6	122.9	107.6	94.9	91.1	127.6	118.2	102.5	105.1
GI_41327761-S	ABCA8	ATP-binding cassette, sub-family A (ABC1), member 8 (ABCA8)	NM_007168.2	141.5	107.2	129.3	131.1	119.6	147.2	127.9	114	136.2	170.1	108	86.1	187.6	151	169.5	110.7
GI_27477116-A	ABCA9	ATP-binding cassette, sub-family A (ABC1), member 9 (ABCA9), transcript variant 2	NM_172386.1	154	138	127	128.7	105.2	129.1	99	108.3	127	114.7	96.4	94.3	145.5	113.7	110.8	108.2
GI_42741658-S	ABCB1	ATP-binding cassette, sub-family B (MDR/TAP), member 1 (ABCB1)	NM_000927.3	228	259.9	402.3	371.4	383.2	333.3	449.3	393.4	136.4	118.4	272.8	247.4	155.7	170.5	132	151
GI_9961243-S	ABCB10	ATP-binding cassette, sub-family B (MDR/TAP), member 10 (ABCB10), nuclear gene encoding mitochondrial protein	NM_012089.1	278.9	284.9	283	249.1	282.3	241.4	215.5	272.7	177.5	145	236.3	162.9	198.4	216.7	113.9	199.9
GI_21536377-S	ABCB11	ATP-binding cassette, sub-family B (MDR/TAP), member 11 (ABCB11)	NM_003742.2	100	116.5	125.5	99.4	93.7	88.2	85.9	78.3	111.2	106.3	79.7	80.7	135.8	106.6	114.2	83.7
GI_9961251-A	ABCB4	ATP-binding cassette, sub-family B (MDR/TAP), member 4 (ABCB4), transcript variant C	NM_018850.1	162.1	184.9	182.2	188.9	204.6	183.6	209.3	203.9	136.2	122.5	126.3	123	164.2	155.3	125.8	108.2
GI_36413606-S	ABCB5	ATP-binding cassette, sub-family B (MDR/TAP), member 5 (ABCB5)	NM_178559.3	131.8	140.3	145.7	135.4	113.2	115.1	110.6	106.4	133.9	128.3	103.2	92.8	139.8	108.7	113.8	106.6
GI_9955962-S	ABCB6	ATP-binding cassette, sub-family B (MDR/TAP), member 6 (ABCB6), nuclear gene encoding mitochondrial protein	NM_005689.1	297.1	215.8	231.4	208.6	225.6	228.6	205.1	228	199	118.8	191	214.9	154.8	232.7	120.6	147.4
GI_42490748-S	ABCB7	ATP-binding cassette, sub-family B (MDR/TAP), member 7 (ABCB7), nuclear gene encoding mitochondrial protein	NM_004299.3	628.2	447.4	393.4	449.1	575.5	356	354	485.6	322.5	171.2	355.2	316	382.2	598.7	133.9	363.3
GI_9955964-S	ABCB8	ATP-binding cassette, sub-family B (MDR/TAP), member 8 (ABCB8), nuclear gene encoding mitochondrial protein	NM_007188.2	150.5	147.1	130.8	121.3	130.8	108.6	129	116	152.6	116	108.8	110	137.6	125.1	132.8	125.9
GI_45243513-A	ABCB9	ATP-binding cassette, sub-family B (MDR/TAP), member 9 (ABCB9), transcript variant 2	NM_019624.2	133.8	153.8	160.3	143.3	139.9	124.2	118.5	111.8	168.3	124	99.5	87.6	180.3	173	124.9	142.2
GI_45243523-I	ABCB9	ATP-binding cassette, sub-family B (MDR/TAP), member 9 (ABCB9), transcript variant 4	NM_203444.1	143.2	132.8	118.8	138	104.5	122.6	113.3	93.9	130.4	130	102.8	87	132.1	119.7	97.9	93.8
GI_45243519-I	ABCB9	ATP-binding cassette, sub-family B (MDR/TAP), member 9 (ABCB9), transcript variant 1	NM_019625.2	150	144.6	142.6	141.3	117.1	130.4	112.7	115.9	146	137.8	108.9	86.8	154.6	135.2	128.2	131.3
GI_9955953-A	ABCC1	ATP-binding cassette, sub-family C (CFTR/MRP), member 1 (ABCC1), transcript variant 4	NM_019899.1	245.7	226.1	299.2	297	285.2	188	196.2	209.3	181.7	140	167	152.1	180.5	201.5	109.6	135.5
GI_25914748-S	ABCC10	ATP-binding cassette, sub-family C (CFTR/MRP), member 10 (ABCC10)	NM_033450.2	748	475.9	606.9	612.9	639.2	445.8	454.1	596.1	348.4	163.6	497	321.9	172.3	303.2	113.9	151.6
GI_15149473-I	ABCC11	ATP-binding cassette, sub-family C (CFTR/MRP), member 11 (ABCC11), transcript variant 2	NM_033151.2	144	120.4	130.2	128.2	111.4	106.8	99.5	87.6	144.8	130.2	103.1	86.5	144.3	114.4	120.1	106.8
GI_21729875-A	ABCC11	ATP-binding cassette, sub-family C (CFTR/MRP), member 11 (ABCC11), transcript variant 3	NM_145186.1	134.5	117.3	124.4	118.3	104.3	115.5	117.7	91.8	129	105.7	109.2	105.3	139.7	110.3	112.4	115.6
GI_21729887-A	ABCC12	ATP-binding cassette, sub-family C (CFTR/MRP), member 12 (ABCC12), transcript variant B	NM_145188.1	134.1	123.8	111.8	94.1	110.1	105.4	104.6	103.1	129.5	103.5	86.5	78.8	147.9	107.7	129.7	104.8
GI_25952073-A	ABCC13	ATP-binding cassette, sub-family C (CFTR/MRP), member 13 (ABCC13), transcript variant 4	NM_172025.1	134	134.2	125.1	112	125.5	122.9	125.1	98.4	138.4	137.6	88.3	84	130.3	103.9	110.3	98.8
GI_25952070-I	ABCC13	ATP-binding cassette, sub-family C (CFTR/MRP), member 13 (ABCC13), transcript variant 2	NM_172024.1	559.9	522.6	528	491.7	393.5	515.3	427.2	415.3	424.5	211.4	590.9	404.6	1517.3	1330.9	375.9	1106.3
GI_25952067-I	ABCC13	ATP-binding cassette, sub-family C (CFTR/MRP), member 13 (ABCC13), transcript variant 1	NM_138726.2	134.2	138.7	124.9	120.4	117	114	101.6	100.4	139	128.4	105	91.3	160.1	119	116.7	101.2
GI_4557480-S	ABCC2	ATP-binding cassette, sub-family C (CFTR/MRP), member 2 (ABCC2)	NM_000392.1	131	124.7	130.8	142.1	120.6	121.8	99.3	110.4	122.5	94.7	94.4	97.1	127	113.2	116.8	100.9
GI_9955973-I	ABCC3	ATP-binding cassette, sub-family C (CFTR/MRP), member 3 (ABCC3), transcript variant MRP3B	NM_020038.1	113.5	104.4	149.8	90.4	90.5	100.9	101.6	101.4	144.6	100.5	90.3	93.2	151.6	111.3	97.4	94.4
GI_9955969-A	ABCC3	ATP-binding cassette, sub-family C (CFTR/MRP), member 3 (ABCC3), transcript variant MRP3	NM_003786.2	1227.2	1174.2	563.6	1316.7	515.6	1020.1	564.7	991.6	462.7	211.3	859.5	1083.9	654.2	789.2	158.6	795.7
GI_34452699-S	ABCC4	ATP-binding cassette, sub-family C (CFTR/MRP), member 4 (ABCC4)	NM_005845.2	148.5	160.5	171.5	133.6	155.5	144.7	138.1	122.7	125.1	127.3	95.6	91.8	126.5	115.6	109.2	106.2
GI_5032100-S	ABCC5	ATP-binding cassette, sub-family C (CFTR/MRP), member 5 (ABCC5)	NM_005688.1	353.7	314.2	315.1	418.6	294.7	303	286.6	311	196	144.8	217.7	293.1	170.2	248.8	109.9	173.8
GI_6715560-S	ABCC6	ATP-binding cassette, sub-family C (CFTR/MRP), member 6 (ABCC6)	NM_001171.2	127.5	139.8	123.3	117	104.8	106.6	101.5	108	123.4	118.7	81.4	87.7	141.3	102.5	107.8	105.4
GI_9910116-S	ABCC8	ATP-binding cassette, sub-family C (CFTR/MRP), member 8 (ABCC8)	NM_000352.2	149.5	124.1	122.5	126.8	137.1	112.4	89.7	98	134.7	119.6	76.2	94.3	143.6	115	100.3	96.9
GI_10947121-I	ABCC9	ATP-binding cassette, sub-family C (CFTR/MRP), member 9 (ABCC9), transcript variant SUR2B	NM_020297.1	131.3	121.3	117	112	112.8	104.2	109.9	83.9	131.3	107.5	93.3	94	133.3	113.9	108.7	108.3
GI_10947123-A	ABCC9	ATP-binding cassette, sub-family C (CFTR/MRP), member 9 (ABCC9), transcript variant SUR2A-delta-14	NM_020298.1	132.3	127	137.8	143.9	127.4	108.2	92.2	100.3	130.7	108.4	93.5	101.9	151.2	131.2	107	114.1
GI_7262392-S	ABCD1	ATP-binding cassette, sub-family D (ALD), member 1 (ABCD1)	NM_000033.2	691.9	436	263.2	233.8	293.2	212.8	204.8	233.2	182.6	134.5	261.5	195.2	155.7	158.3	113.9	93.4
GI_21536379-S	ABCD2	ATP-binding cassette, sub-family D (ALD), member 2 (ABCD2)	NM_005164.2	124.6	131.5	142.2	112.5	108.8	89.4	86.9	92.5	109.2	113.2	81.3	89.6	130.6	113.5	110.2	88.1
GI_10947125-S	ABCD3	ATP-binding cassette, sub-family D (ALD), member 3 (ABCD3)	NM_002858.2	135.3	156.2	142.3	146.5	127.7	131.1	121.6	117.5	144.8	135.6	106.2	90.1	159.8	109.2	145.8	110.4
GI_21536380-I	ABCD4	ATP-binding cassette, sub-family D (ALD), member 4 (ABCD4), transcript variant 5	NM_020326.2	123.6	138.8	136.1	120.4	118.7	116.6	126.7	98.8	145.4	123.3	103.9	90.2	142.8	130.1	128.3	111.5
GI_10947128-A	ABCD4	ATP-binding cassette, sub-family D (ALD), member 4 (ABCD4), transcript variant 3	NM_020324.1	175.5	133.9	158.3	152.2	142.1	135.7	117.8	153.3	130.7	127	115	110	156.3	182.5	123.9	140.7
GI_10947130-I	ABCD4	ATP-binding cassette, sub-family D (ALD), member 4 (ABCD4), transcript variant 4	NM_020325.1	134.3	140	122.3	125.5	126.1	114.3	95.8	114.3	140.1	115.3	88.5	101.7	129	135.9	126.3	105.4
GI_4506558-S	ABCE1	ATP-binding cassette, sub-family E (OABP), member 1 (ABCE1)	NM_002940.1	230	263.1	253	218.8	271.8	222.9	157.9	129.5	133.5	127.7	180.6	156.2	140.9	135.4	107	123.1
GI_10947134-S	ABCF1	ATP-binding cassette, sub-family F (GCN20), member 1 (ABCF1)	NM_001090.1	2030.5	1527.5	2093.9	1797.5	1955.2	1595.1	1828.5	1740.4	807.1	376.8	1343.5	997	1434.4	2092.7	228.8	1377.4
GI_27881505-I	ABCF2	ATP-binding cassette, sub-family F (GCN20), member 2 (ABCF2), nuclear gene encoding mitochondrial protein, transcript variant 1	NM_007189.1	204.7	194.4	245.6	219.9	242	187.9	210	201.8	157.3	118.2	166.9	140.3	157.1	150.9	132.4	118.5
GI_27881504-I	ABCF2	ATP-binding cassette, sub-family F (GCN20), member 2 (ABCF2), nuclear gene encoding mitochondrial protein, transcript variant 2	NM_005692.3	152.7	154.6	200.6	176.8	161.6	164	154.3	128.7	140.3	129.8	133.4	124.9	133.4	132.6	121.2	98.9
GI_27881504-A	ABCF2	ATP-binding cassette, sub-family F (GCN20), member 2 (ABCF2), nuclear gene encoding mitochondrial protein, transcript variant 2	NM_005692.3	145.8	156.2	163.8	144.4	123.4	139.1	121.7	123.7	127.2	118.2	94.7	105	144.4	111	125.3	95.7
GI_8922935-S	ABCF3	ATP-binding cassette, sub-family F (GCN20), member 3 (ABCF3)	NM_018358.1	156.7	292	210.6	186.1	209.9	266.3	247.4	189.4	132.5	114.1	170.8	124	163.9	126.2	102.5	91.5
GI_8051576-A	ABCG1	ATP-binding cassette, sub-family G (WHITE), member 1 (ABCG1), transcript variant 2	NM_016818.1	2100.5	1246.4	601.5	541.5	1047.1	799.5	687.2	886.1	1016.9	291	1271.2	786	718.2	1099.5	351.6	1303.9
GI_4757849-S	ABCG2	ATP-binding cassette, sub-family G (WHITE), member 2 (ABCG2)	NM_004827.1	134.7	156	139.9	144.8	122.7	115.9	98.7	94.4	133.8	135	92.9	101.3	164.3	138.6	116.1	105.9
GI_20143974-S	ABCG4	ATP-binding cassette, sub-family G (WHITE), member 4 (ABCG4)	NM_022169.2	118.2	113.9	120.8	113.2	114.3	100	110	88.3	141.5	115.4	81	78.8	128.9	104.6	119.7	102
GI_14141174-S	ABCG5	ATP-binding cassette, sub-family G (WHITE), member 5 (sterolin 1) (ABCG5)	NM_022436.2	135.8	122.3	121.4	124.7	106.3	102.5	101.3	93.3	116.1	104.4	92.5	90.4	123.8	109.9	101.6	99.2
GI_34452700-S	ABCG8	ATP-binding cassette, sub-family G (WHITE), member 8 (sterolin 2) (ABCG8)	NM_022437.2	168.6	146	154.7	133.3	117.4	118.1	113.5	107.8	145.7	137.7	115.2	95.6	143.4	147.8	118.8	105.8
GI_23397656-A	ABHD1	abhydrolase domain containing 1 (ABHD1), transcript variant 2	NM_152870.1	117.6	129.1	130.9	114.8	121	111.8	110.8	112	130.9	116.2	93	82.9	136.2	128.4	97	99.4
GI_38026872-A	ABHD2	abhydrolase domain containing 2 (ABHD2), transcript variant 2	NM_152924.2	156.5	129.6	142.5	131.2	136.5	121.1	123.8	130.7	132.7	119.9	92.2	84.1	144.7	119.5	112.8	106.1
GI_38026848-I	ABHD2	abhydrolase domain containing 2 (ABHD2), transcript variant 1	NM_007011.4	122.9	152	121.9	115	97.8	106.7	108	85.9	126.7	118.5	99	97.3	129	112.9	101.3	113
GI_34304337-S	ABHD3	abhydrolase domain containing 3 (ABHD3)	NM_138340.3	136.1	198.5	165.7	141.4	136	162.4	135.3	126.5	121.6	114.5	114.1	92.4	130.5	118	108.5	123.1
GI_11545766-S	ABHD4	abhydrolase domain containing 4 (ABHD4)	NM_022060.1	433.4	369.7	395.4	460.9	391.7	385.3	386.4	489.9	288.9	182	339.6	322.7	211.5	401.9	142.5	334.6
GI_33469972-S	ABHD5	abhydrolase domain containing 5 (ABHD5)	NM_016006.3	263.2	300.5	175.4	198.9	175.1	186.7	138.1	172.2	168.5	142.2	131.7	172.5	190.7	167.4	120.6	172
GI_34147685-S	ABHD6	abhydrolase domain containing 6 (ABHD6)	NM_020676.3	588.9	440.4	390.4	501.2	474.7	416.8	346.3	528.4	276.2	133.7	262.8	242.1	236	472.4	116.2	441.4
GI_31542788-S	ABHD7	abhydrolase domain containing 7 (ABHD7)	NM_173567.2	149	139.1	136.5	135	118	120.6	130.9	121.6	143.1	134.3	116.6	93.8	142.8	144.5	123.2	106.7
GI_22547156-S	ABHD8	abhydrolase domain containing 8 (ABHD8)	NM_024527.2	187.6	250	196.3	160.5	164.5	225.8	168.3	171.4	130.4	132.3	136.3	111	144.9	124.7	121.1	84.3
GI_13376163-S	ABHD9	abhydrolase domain containing 9 (ABHD9)	NM_024794.1	148.7	128.7	137.2	155.3	113.9	121.1	101.1	122.2	131.6	133.3	105.7	93.6	145.2	139.4	117.3	134.6
GI_4885610-S	ABI1	abl-interactor 1 (ABI1)	NM_005470.1	124.3	126.7	132.8	118.7	116.5	110.1	95.1	99.9	123.7	116.9	86.5	92.5	159.4	118.7	112.5	116.5
GI_31541784-S	ABI2	abl interactor 2 (ABI2)	NM_005759.3	253.6	228.4	248.4	264.4	287.8	231.1	224.1	262.4	189.1	141.3	209.9	199.2	185.2	191.5	133.6	153
GI_29337288-S	ABI3	ABI gene family, member 3 (ABI3)	NM_016428.2	695.1	616.4	748.4	702.1	607.3	550.8	479.1	516.1	276.3	181	470.9	402.2	881.7	900.8	328.6	854.5
GI_6382057-A	ABL1	v-abl Abelson murine leukemia viral oncogene homolog 1 (ABL1), transcript variant b	NM_007313.1	138.1	202.3	193.1	160	107.6	159.1	165.4	137	125.4	109.8	116.2	88.6	114	115.3	121.5	76.3
GI_6382057-I	ABL1	v-abl Abelson murine leukemia viral oncogene homolog 1 (ABL1), transcript variant b	NM_007313.1	144.4	139.8	138	114.6	129.1	124.3	117.5	105.1	136.7	108.2	111	89.8	127.7	138.5	108.8	103.9
GI_6382056-I	ABL1	v-abl Abelson murine leukemia viral oncogene homolog 1 (ABL1), transcript variant a	NM_005157.2	153.1	144.8	142.7	140.3	108.3	99.4	116.8	102.2	140.4	125.8	99.3	94.5	150.2	118.9	128.9	127.8
GI_6382059-A	ABL2	v-abl Abelson murine leukemia viral oncogene homolog 2 (arg, Abelson-related gene) (ABL2), transcript variant a	NM_005158.2	219.3	168.3	171.9	171.1	174.1	129.3	150.7	141	158.4	110	188.1	114.4	166.2	173.6	104.9	109.6
GI_6382059-I	ABL2	v-abl Abelson murine leukemia viral oncogene homolog 2 (arg, Abelson-related gene) (ABL2), transcript variant a	NM_005158.2	125.5	114.4	133.6	151.2	105.8	98.6	115.5	106.3	127.8	115.1	93.5	88	120.2	109.1	108.1	91.2
GI_6382061-I	ABL2	v-abl Abelson murine leukemia viral oncogene homolog 2 (arg, Abelson-related gene) (ABL2), transcript variant b	NM_007314.1	112.7	141.3	101	103.4	118	114.9	99.4	105.1	117	117.2	92.2	80.3	114.5	101.9	95.9	88.6
GI_21284382-I	ABLIM1	actin binding LIM protein 1 (ABLIM1), transcript variant ABLIM-l	NM_002313.4	124.4	126.1	128.9	116.1	131.9	121.5	121.8	101.5	133.1	133.3	96.8	90.2	155.3	112.2	118.6	118.8
GI_21284386-I	ABLIM1	actin binding LIM protein 1 (ABLIM1), transcript variant ABLIM-s	NM_006720.2	123	123.1	127.3	121.5	114.9	130.3	111.5	90.7	131.5	124.1	82	89.6	119.7	115	108.7	91
GI_21284386-A	ABLIM1	actin binding LIM protein 1 (ABLIM1), transcript variant ABLIM-s	NM_006720.2	2428.9	2355.7	3019.1	3235.5	3491.2	3145.1	2863.8	3674.8	843.3	208.2	1962.5	1847.5	509.6	1424.1	167.6	724.6
GI_40316949-S	ABLIM2	actin binding LIM protein family, member 2 (ABLIM2)	NM_032432.2	181.5	142.5	176.6	172.4	144.8	137.3	127.7	128.5	166	122.6	117.1	109.6	137.2	126.9	136.6	112.6
GI_7662329-S	ABLIM3	actin binding LIM protein family, member 3 (ABLIM3)	NM_014945.1	123.4	137.7	103.5	126	109.5	84.9	82.2	100.1	118.6	123	95.1	95.7	120.1	118.8	105.8	103.4
GI_9994164-S	ABO	ABO blood group (transferase A, alpha 1-3-N-acetylgalactosaminyltransferase; transferase B, alpha 1-3-galactosyltransferase) (ABO)	NM_020469.1	108.9	106.3	102.8	116.9	111.2	79.3	102.4	86.4	130.3	115.9	93.5	97.5	127.4	100.9	116.5	68.1
GI_4501850-S	ABP1	amiloride binding protein 1 (amine oxidase (copper-containing)) (ABP1)	NM_001091.1	157.9	145.2	199.3	175	142.3	125.4	122.9	117.2	138.1	120.7	112.2	99.4	132.1	128.4	116.4	130.8
GI_38679953-I	ABR	active BCR-related gene (ABR), transcript variant 2	NM_001092.3	149.2	140.9	127	125.7	115.5	117.9	112.9	104.9	144.2	133.7	109.8	95	152.7	126.1	118.7	93.8
GI_38679953-A	ABR	active BCR-related gene (ABR), transcript variant 2	NM_001092.3	3749.3	2848.2	2445.7	2404	2295.6	2084.3	2029.1	2415.5	493.9	162.3	2565	1637.7	211.9	277.2	114.1	177.1
GI_38679956-I	ABR	active BCR-related gene (ABR), transcript variant 1	NM_021962.2	150.3	152.6	143.8	129.8	109	108.7	100.8	102.6	127.3	129.8	96.2	96.1	153	137.6	132.5	103.7
GI_17572813-S	ABT1	activator of basal transcription 1 (ABT1)	NM_013375.2	148	144.2	144.7	135.5	119.8	110	123.9	118	126.8	132.2	112.1	102.5	124	125	137.3	112.7
GI_25777625-A	ABTB1	ankyrin repeat and BTB (POZ) domain containing 1 (ABTB1), transcript variant 3	NM_172028.1	912	819.7	808.4	867.8	681.4	730.8	722	810.4	548.5	328.5	1023.3	923	1031.1	2401.9	173.2	1425.2
GI_21956638-S	ABTB2	ankyrin repeat and BTB (POZ) domain containing 2 (ABTB2)	NM_145804.1	204	186	192.3	170.6	185.4	157	194.8	154.4	139.4	130.9	192.1	126.6	141.8	119.7	98.3	93.8
GI_6598316-S	ACAA1	acetyl-Coenzyme A acyltransferase 1 (peroxisomal 3-oxoacyl-Coenzyme A thiolase) (ACAA1), nuclear gene encoding mitochondrial protein	NM_001607.2	281.5	672	432.2	428.9	341.8	477.1	439.8	340.8	134	135.1	368.8	253.2	146.8	118.9	110.8	121.1
GI_5174428-S	ACAA2	acetyl-Coenzyme A acyltransferase 2 (mitochondrial 3-oxoacyl-Coenzyme A thiolase) (ACAA2), nuclear gene encoding mitochondrial protein	NM_006111.1	611.6	563	529	591.5	698.8	523.1	543.9	532	263.2	141.1	523.6	424.6	176	259.5	116.4	200
GI_38679976-I	ACACA	acetyl-Coenzyme A carboxylase alpha (ACACA), transcript variant 2	NM_198839.1	104.3	121.6	133.4	104.3	114.1	88.6	91.2	106.1	148.7	119	79.2	91	125.5	114.5	111	93.4
GI_38679979-A	ACACA	acetyl-Coenzyme A carboxylase alpha (ACACA), transcript variant 6	NM_000664.3	258.5	232.9	295.3	293.3	287.1	218.3	260.2	257.3	183	141.2	172.7	145.5	181	229.8	135.9	174.9
GI_4501854-S	ACACB	acetyl-Coenzyme A carboxylase beta (ACACB)	NM_001093.1	174.2	157.8	150.2	145.8	134.7	127.7	114.6	119.5	163.2	123.9	108.1	106.5	142.2	144.6	141.1	116.5
GI_7656848-S	ACAD8	acyl-Coenzyme A dehydrogenase family, member 8 (ACAD8)	NM_014384.1	437.6	459.6	461.8	454.6	462.2	443.9	430.7	426.6	162	117.3	381.2	290	162.4	144.5	111.5	121
GI_34147673-S	ACAD9	acyl-Coenzyme A dehydrogenase family, member 9 (ACAD9)	NM_014049.3	488.1	363.6	403.1	385.9	457.6	358.7	335	341.4	199.3	129.5	285.3	267.4	228.8	275.5	109.4	159
GI_4501856-S	ACADL	acyl-Coenzyme A dehydrogenase, long chain (ACADL)	NM_001608.1	126.4	133.4	115.8	105.4	111.9	113.5	111.2	109	142.3	125.1	87.2	73.1	125.5	115.3	120.3	106.7
GI_21327681-S	ACADM	acyl-Coenzyme A dehydrogenase, C-4 to C-12 straight chain (ACADM), nuclear gene encoding mitochondrial protein	NM_000016.2	696.1	605.2	667.1	720.6	1038.9	690.7	751.6	948.2	418.3	246.4	489.8	426.2	1203.8	1331.6	284.3	1236.2
GI_4557232-S	ACADS	acyl-Coenzyme A dehydrogenase, C-2 to C-3 short chain (ACADS), nuclear gene encoding mitochondrial protein	NM_000017.1	322.3	254.5	288.7	282.9	260.9	255.7	289.3	251	170.6	115.5	258.5	219	163.2	134.8	101.9	138.1
[truncated: 24,191 more rows]
